# Supplementary material for: Strong homeostatic TCR signals induce formation of self‐tolerant virtual memory CD8 T cells
Source: EMBO J. 2018 May 11;37(14):e98518. doi: 10.15252/embj.201798518 (PMC6043851; doi:10.15252/embj.201798518)
Supplement: Supplementary file 3 — Table EV2 [file EMBJ-37-e98518-s003.xlsx]

## Sheet: limma_groupvirtMTcells - groupn
EntrezID	Symbol	GeneName	log2 expression VirtualMemory/Naïve	log2A	P.Value	adj.P.Val
12769	Ccr9	chemokine (C-C motif) receptor 9	-6.3504	7.17699	1.41559e-120	2.17524e-117
15980	Ifngr2	interferon gamma receptor 2	-4.29835	4.81608	7.47796e-81	4.35862e-78
238377	Gpr68	G protein-coupled receptor 68	-2.85928	6.45038	3.02202e-68	1.34424e-65
331524	Xkrx	X-linked Kx blood group related, X-linked	-3.10314	4.69972	4.44613e-58	1.39172e-55
53623	Gria3	glutamate receptor, ionotropic, AMPA3 (alpha 3)	-4.42194	2.55269	2.35219e-57	7.22892e-55
20776	Tmie	transmembrane inner ear	-3.312	4.88585	3.04484e-56	8.8736e-54
211401	Mtss1	metastasis suppressor 1	-3.07183	4.71597	3.44113e-54	8.94853e-52
54524	Syt6	synaptotagmin VI	-3.62202	2.90375	2.77896e-51	6.61589e-49
17969	Ncf1	neutrophil cytosolic factor 1	-2.32994	5.00835	6.45983e-51	1.49576e-48
16407	Itgae	integrin alpha E, epithelial-associated	-4.4985	7.11638	1.00122e-49	2.19786e-47
192734	Lrrc75b	leucine rich repeat containing 75B	-2.91579	5.08748	8.82583e-44	1.79739e-41
67220	Plekho1	pleckstrin homology domain containing, family O member 1	-2.10711	4.81187	2.8247e-43	5.55185e-41
17364	Trpm1	transient receptor potential cation channel, subfamily M, member 1	-3.33127	3.0877	3.79012e-43	7.36373e-41
74338	Slc6a19	solute carrier family 6 (neurotransmitter transporter), member 19	-3.30488	5.58141	3.86313e-42	7.3369e-40
74039	Nfam1	Nfat activating molecule with ITAM motif 1	-2.9538	3.13423	2.22442e-40	4.08688e-38
16010	Igfbp4	insulin-like growth factor binding protein 4	-4.29772	6.98674	9.00496e-40	1.63668e-37
21814	Tgfbr3	transforming growth factor, beta receptor III	-2.8511	5.36942	3.77977e-39	6.65515e-37
14608	Gpr83	G protein-coupled receptor 83	-4.10889	1.22321	1.76018e-38	2.97523e-36
18213	Ntrk3	neurotrophic tyrosine kinase, receptor, type 3	-3.12331	4.25168	7.40272e-38	1.21484e-35
66214	Rgcc	regulator of cell cycle	-3.18199	4.74634	1.85226e-37	2.92604e-35
70574	Cpm	carboxypeptidase M	-2.34492	5.04064	2.78681e-37	4.3216e-35
18793	Plaur	plasminogen activator, urokinase receptor	-3.51993	1.98197	7.3366e-37	1.11721e-34
23890	Gpr34	G protein-coupled receptor 34	-3.85907	2.83712	3.07094e-34	4.18614e-32
11472	Actn2	actinin alpha 2	-2.31884	3.64429	3.5967e-34	4.8636e-32
227326	Gpr55	G protein-coupled receptor 55	-3.28445	3.34898	1.42634e-33	1.91345e-31
11482	Acvrl1	activin A receptor, type II-like 1	-3.28487	2.51774	1.461e-33	1.94451e-31
64297	Gprc5b	G protein-coupled receptor, family C, group 5, member B	-2.75127	3.07984	7.18479e-33	9.20034e-31
105827	Amigo2	adhesion molecule with Ig like domain 2	-2.07014	4.60839	2.47285e-32	3.1193e-30
98910	Usp6nl	USP6 N-terminal like	-2.42423	3.80112	1.88906e-30	2.26459e-28
23887	Ggt5	gamma-glutamyltransferase 5	-2.15641	4.00844	3.40985e-28	3.67112e-26
16490	Kcna2	potassium voltage-gated channel, shaker-related subfamily, member 2	-2.48416	6.20593	8.90305e-28	9.23241e-26
16001	Igf1r	insulin-like growth factor I receptor	-2.2605	4.15812	1.68475e-27	1.7259e-25
56089	Ramp3	receptor (calcitonin) activity modifying protein 3	-3.16893	0.897521	2.67012e-27	2.65488e-25
19411	Rarg	retinoic acid receptor, gamma	-2.00214	5.79099	6.59263e-27	6.36772e-25
27410	Abca3	ATP-binding cassette, sub-family A (ABC1), member 3	-2.39438	6.27292	1.84656e-26	1.76341e-24
77318	Ankrd55	ankyrin repeat domain 55	-2.89616	1.34447	1.3729e-25	1.26121e-23
74498	Gorasp1	golgi reassembly stacking protein 1	-3.0839	1.47145	2.08004e-25	1.88015e-23
18548	Pcsk1	proprotein convertase subtilisin/kexin type 1	-4.56842	2.06898	2.9908e-25	2.68901e-23
20449	St8sia1	ST8 alpha-N-acetyl-neuraminide alpha-2,8-sialyltransferase 1	-2.00394	6.79332	1.57422e-24	1.34389e-22
54195	Gucy1b3	guanylate cyclase 1, soluble, beta 3	-3.50711	0.579637	7.00165e-24	5.80142e-22
71994	Cnn3	calponin 3, acidic	-2.51223	4.07006	2.0188e-22	1.60984e-20
74134	Cyp2s1	cytochrome P450, family 2, subfamily s, polypeptide 1	-2.67815	2.77669	2.78963e-22	2.20342e-20
20775	Sqle	squalene epoxidase	-2.17817	2.47138	3.08137e-20	2.15225e-18
99543	Olfml3	olfactomedin-like 3	-2.7909	2.02459	4.49874e-20	3.10376e-18
60440	Iigp1	interferon inducible GTPase 1	-2.43345	4.75488	8.87187e-20	6.02254e-18
21673	Dntt	deoxynucleotidyltransferase, terminal	-3.27656	2.61374	1.05691e-19	7.1175e-18
60596	Gucy1a3	guanylate cyclase 1, soluble, alpha 3	-3.58626	1.38582	1.05168e-18	6.76121e-17
93840	Vangl2	vang-like 2 (van gogh, Drosophila)	-2.79326	-0.324264	2.24727e-18	1.41737e-16
51801	Ramp1	receptor (calcitonin) activity modifying protein 1	-2.5353	4.77629	3.45372e-18	2.14626e-16
240752	Pik3c2b	phosphoinositide-3-kinase, class 2, beta polypeptide	-2.04489	2.09045	3.52006e-18	2.17947e-16
16835	Ldlr	low density lipoprotein receptor	-2.43958	2.52996	8.35845e-18	5.08212e-16
213980	Fbxw10	F-box and WD-40 domain protein 10	-2.44237	1.06748	2.06371e-17	1.21121e-15
16553	Kif13a	kinesin family member 13A	-3.15143	1.49772	2.93711e-17	1.70605e-15
72190	2510009E07Rik	RIKEN cDNA 2510009E07 gene	-2.11057	1.7116	4.93387e-17	2.82702e-15
108072	Grm6	glutamate receptor, metabotropic 6	-3.51192	1.86687	8.07374e-17	4.51889e-15
215789	Phactr2	phosphatase and actin regulator 2	-2.16036	1.89271	3.71887e-15	1.87642e-13
20678	Sox5	SRY (sex determining region Y)-box 5	-2.33662	-0.266554	3.94733e-15	1.9747e-13
106042	Prickle1	prickle planar cell polarity protein 1	-2.23214	1.4807	3.9487e-15	1.9747e-13
72805	Zfp839	zinc finger protein 839	-2.11022	2.99395	6.64336e-15	3.26432e-13
27413	Abcb11	ATP-binding cassette, sub-family B (MDR/TAP), member 11	-2.22696	-0.849449	1.40685e-14	6.73652e-13
228071	Sestd1	SEC14 and spectrin domains 1	-2.11403	1.17282	1.64209e-14	7.84075e-13
59010	Sqrdl	sulfide quinone reductase-like (yeast)	-2.39687	1.86223	1.84882e-13	8.15944e-12
81840	Sorcs2	sortilin-related VPS10 domain containing receptor 2	-2.34677	3.18187	3.20767e-13	1.39381e-11
21416	Tcf7l2	transcription factor 7 like 2, T cell specific, HMG box	-2.37597	-0.112007	8.97038e-13	3.7812e-11
68939	Rasl11b	RAS-like, family 11, member B	-2.39611	1.98058	1.19642e-12	5.00573e-11
72693	Zcchc12	zinc finger, CCHC domain containing 12	-2.42953	-0.210854	5.32318e-12	2.08282e-10
319757	Smo	smoothened, frizzled class receptor	-2.05388	-0.505316	5.6298e-12	2.18258e-10
20741	Sptb	spectrin beta, erythrocytic	-2.01517	0.139188	1.37931e-11	5.09048e-10
245469	Pdzd4	PDZ domain containing 4	-2.04827	1.0018	2.67011e-11	9.685e-10
20341	Selenbp1	selenium binding protein 1	-2.06406	-0.468919	2.67579e-11	9.685e-10
99031	Osbpl6	oxysterol binding protein-like 6	-2.37511	0.530373	4.77403e-10	1.52832e-08
13655	Egr3	early growth response 3	-2.07654	2.74095	1.41783e-09	4.24922e-08
30794	Pdlim4	PDZ and LIM domain 4	-2.36326	-0.161615	3.1403e-07	7.0492e-06
