# Supplementary material for: Strong homeostatic TCR signals induce formation of self‐tolerant virtual memory CD8 T cells
Source: EMBO J. 2018 May 11;37(14):e98518. doi: 10.15252/embj.201798518 (PMC6043851; doi:10.15252/embj.201798518)
Supplement: Supplementary file 4 — Table EV3 [file EMBJ-37-e98518-s004.xlsx]

## Sheet: limma_grouptrueMTcells - groupv
EntrezID	Symbol	GeneName	log2 expression TrueMemory/VirtualMemory	log2A	P.Value	adj.P.Val
13034	Ctse	cathepsin E	4.3412	7.0215	2.1519e-200	3.63736e-196
13051	Cx3cr1	chemokine (C-X3-C motif) receptor 1	7.28347	4.63722	3.01043e-158	2.54426e-154
94226	S1pr5	sphingosine-1-phosphate receptor 5	6.08889	4.90095	9.0129e-144	5.07817e-140
24136	Zeb2	zinc finger E-box binding homeobox 2	6.72761	4.85571	1.72523e-136	7.29041e-133
14939	Gzmb	granzyme B	6.13737	4.94678	7.53172e-136	2.54617e-132
27007	Klrk1	killer cell lectin-like receptor subfamily K, member 1	4.52982	6.85945	3.13755e-125	8.83901e-122
50928	Klrg1	killer cell lectin-like receptor subfamily G, member 1	6.87247	3.26829	1.10452e-123	2.6671e-120
110454	Ly6a	lymphocyte antigen 6 complex, locus A	4.69145	6.64642	6.88043e-109	1.45375e-105
16952	Anxa1	annexin A1	5.6093	3.03265	4.36391e-88	7.37631e-85
12362	Casp1	caspase 1	4.36307	3.7739	3.39513e-79	4.78232e-76
100042480	Nhsl2	NHS-like 2	6.22456	3.09846	2.68413e-69	3.2407e-66
16411	Itgax	integrin alpha X	4.17452	6.35914	2.95464e-68	3.32949e-65
14945	Gzmk	granzyme K	5.70814	3.04664	4.43972e-67	4.69029e-64
11567	Avil	advillin	4.65146	2.56649	2.56385e-60	2.54922e-57
19271	Ptprj	protein tyrosine phosphatase, receptor type, J	4.31276	3.50998	7.52806e-58	7.06926e-55
20200	S100a6	S100 calcium binding protein A6 (calcyclin)	3.22845	5.66275	8.69456e-57	7.73496e-54
72747	Ttc39c	tetratricopeptide repeat domain 39C	4.41083	2.69723	1.06106e-56	8.96753e-54
216438	March9	membrane-associated ring finger (C3HC4) 9	3.03308	4.15383	1.13743e-56	9.15521e-54
16184	Il2ra	interleukin 2 receptor, alpha chain	3.74167	3.1089	1.67175e-56	1.28443e-53
12363	Casp4	caspase 4, apoptosis-related cysteine peptidase	4.5075	2.54104	7.07963e-56	5.20291e-53
17969	Ncf1	neutrophil cytosolic factor 1	2.52748	5.00835	4.05317e-55	2.85461e-52
16069	Jchain	immunoglobulin joining chain	7.79571	5.07748	7.98991e-54	5.40214e-51
109700	Itga1	integrin alpha 1	4.43186	2.37642	9.72568e-54	6.32281e-51
16854	Lgals3	lectin, galactose binding, soluble 3	4.67511	2.22544	3.78125e-52	2.3672e-49
16543	Mdfic	MyoD family inhibitor domain containing	3.26978	3.41036	8.91273e-51	5.38043e-48
20198	S100a4	S100 calcium binding protein A4	4.09175	3.85941	4.46259e-50	2.60108e-47
12769	Ccr9	chemokine (C-C motif) receptor 9	3.62662	7.17699	1.51299e-48	8.52466e-46
14190	Fgl2	fibrinogen-like protein 2	3.17635	4.18715	1.83324e-48	9.99588e-46
12567	Cdk4	cyclin-dependent kinase 4	2.01141	8.14698	8.17426e-45	4.3178e-42
238377	Gpr68	G protein-coupled receptor 68	2.32868	6.45038	4.91412e-44	2.44304e-41
14747	Cmklr1	chemokine-like receptor 1	4.86275	1.55431	1.16097e-42	5.45106e-40
56013	Srcin1	SRC kinase signaling inhibitor 1	4.51006	1.06101	2.47602e-41	1.13114e-38
16898	Rps2	ribosomal protein S2	2.31034	6.70894	2.98582e-41	1.32814e-38
15368	Hmox1	heme oxygenase 1	5.56254	4.72008	3.49043e-41	1.51279e-38
16409	Itgam	integrin alpha M	3.86419	3.30117	2.00106e-40	8.45596e-38
18186	Nrp1	neuropilin 1	3.79833	3.38172	7.96754e-39	3.28476e-36
666926	Gm8369	predicted gene 8369	3.38606	4.3253	2.20198e-38	8.65582e-36
15902	Id2	inhibitor of DNA binding 2	2.40195	7.2405	5.55843e-38	2.13532e-35
227326	Gpr55	G protein-coupled receptor 55	3.63422	3.34898	9.10991e-38	3.42189e-35
20308	Ccl9	chemokine (C-C motif) ligand 9	4.18203	0.891449	9.81283e-38	3.60579e-35
24110	Usp18	ubiquitin specific peptidase 18	2.12291	6.1567	1.05313e-35	3.78744e-33
16523	Kcnj8	potassium inwardly-rectifying channel, subfamily J, member 8	2.26928	4.52281	3.35688e-35	1.18211e-32
12346	Car1	carbonic anhydrase 1	4.05392	0.62766	4.02453e-35	1.3883e-32
16768	Lag3	lymphocyte-activation gene 3	4.46415	2.70059	5.67906e-35	1.91986e-32
17364	Trpm1	transient receptor potential cation channel, subfamily M, member 1	3.00885	3.0877	2.10859e-34	6.98852e-32
21942	Tnfrsf9	tumor necrosis factor receptor superfamily, member 9	2.49905	4.12259	2.81709e-34	9.15718e-32
74732	Stx11	syntaxin 11	2.75695	2.65315	2.32635e-33	7.28192e-31
21928	Tnfaip2	tumor necrosis factor, alpha-induced protein 2	3.92939	0.579746	2.39382e-33	7.35685e-31
11801	Cd5l	CD5 antigen-like	5.02199	2.89453	1.40926e-32	4.25369e-30
15199	Hebp1	heme binding protein 1	3.99435	0.898517	2.16242e-32	6.41252e-30
60440	Iigp1	interferon inducible GTPase 1	3.38998	4.75488	2.40446e-32	7.00735e-30
20568	Slpi	secretory leukocyte peptidase inhibitor	4.31383	2.64151	4.40657e-32	1.26245e-29
69816	Mzb1	marginal zone B and B1 cell-specific protein 1	3.74482	0.310685	9.13656e-32	2.53764e-29
20970	Sdc3	syndecan 3	2.65522	4.46548	9.15789e-32	2.53764e-29
99899	Ifi44	interferon-induced protein 44	3.60312	2.89885	2.80447e-31	7.6458e-29
327766	Tmem26	transmembrane protein 26	3.84913	0.721249	3.83507e-31	1.02896e-28
16641	Klrc1	killer cell lectin-like receptor subfamily C, member 1	3.02243	4.89698	3.89676e-31	1.02917e-28
63913	Fam129a	family with sequence similarity 129, member A	2.16809	4.31286	7.32877e-31	1.87694e-28
394432	Ugt1a7c	UDP glucuronosyltransferase 1 family, polypeptide A7C	3.80802	0.497135	7.66939e-31	1.93486e-28
56791	Ube2l6	ubiquitin-conjugating enzyme E2L 6	3.89104	1.46509	1.16238e-30	2.88936e-28
56078	Car5b	carbonic anhydrase 5b, mitochondrial	3.83725	0.952772	1.94538e-30	4.76561e-28
20304	Ccl5	chemokine (C-C motif) ligand 5	2.11572	9.5112	2.01586e-30	4.84343e-28
56644	Clec7a	C-type lectin domain family 7, member a	4.05479	0.689959	2.03445e-30	4.84343e-28
20305	Ccl6	chemokine (C-C motif) ligand 6	3.84058	1.06771	2.14229e-30	5.02933e-28
12180	Smyd1	SET and MYND domain containing 1	3.36228	1.78822	2.56113e-30	5.77211e-28
12495	Entpd1	ectonucleoside triphosphate diphosphohydrolase 1	2.74955	3.59014	5.72328e-30	1.2729e-27
13058	Cybb	cytochrome b-245, beta polypeptide	5.06121	2.41821	7.35573e-30	1.61473e-27
69169	Fcmr	Fc fragment of IgM receptor	4.01064	0.60879	1.09089e-29	2.3341e-27
17228	Cma1	chymase 1, mast cell	4.11331	0.804932	1.82889e-29	3.86422e-27
17079	Cd180	CD180 antigen	4.22352	0.853296	4.1192e-29	8.59591e-27
66412	Arrdc4	arrestin domain containing 4	2.98044	2.53445	4.79546e-29	9.88509e-27
100034251	Wfdc17	WAP four-disulfide core domain 17	2.78515	-0.584236	1.17185e-28	2.38648e-26
108086	Rnf216	ring finger protein 216	2.67528	3.10268	1.38141e-28	2.77976e-26
16590	Kit	kit oncogene	3.75701	1.21792	2.43422e-28	4.84066e-26
12983	Csf2rb	colony stimulating factor 2 receptor, beta, low-affinity (granulocyte-macrophage)	3.86906	0.720908	4.76449e-28	9.36443e-26
58860	Adamdec1	ADAM-like, decysin 1	3.99107	1.17191	1.87266e-27	3.63833e-25
57740	Stk32c	serine/threonine kinase 32C	3.56039	0.261762	2.93246e-27	5.63266e-25
16835	Ldlr	low density lipoprotein receptor	3.20826	2.52996	1.21908e-26	2.3153e-24
212937	Tifab	TRAF-interacting protein with forkhead-associated domain, family member B	3.43024	0.224049	3.6706e-26	6.81803e-24
229731	Slc25a24	solute carrier family 25 (mitochondrial carrier, phosphate carrier), member 24	2.21318	4.20231	4.02899e-26	7.40239e-24
16173	Il18	interleukin 18	3.71579	0.580931	4.26825e-26	7.75767e-24
66259	Camk2n1	calcium/calmodulin-dependent protein kinase II inhibitor 1	2.47422	2.58858	4.73173e-26	8.50855e-24
18619	Penk	preproenkephalin	3.42908	0.0649244	1.08927e-25	1.9381e-23
76933	Ifi27l2a	interferon, alpha-inducible protein 27 like 2A	2.02622	6.45799	1.14088e-25	2.00878e-23
72043	Sulf2	sulfatase 2	4.25411	1.52935	1.31885e-25	2.2982e-23
223920	Soat2	sterol O-acyltransferase 2	3.41832	2.761	1.7373e-25	2.99648e-23
21391	Tbxas1	thromboxane A synthase 1, platelet	3.52316	0.29492	3.62691e-25	6.1925e-23
26904	Sh2d1b1	SH2 domain containing 1B1	3.53479	0.179942	4.59664e-25	7.7697e-23
20775	Sqle	squalene epoxidase	2.52413	2.47138	6.78745e-25	1.12479e-22
14938	Gzma	granzyme A	4.74597	5.73173	7.32023e-25	1.2013e-22
56620	Clec4n	C-type lectin domain family 4, member n	4.99519	1.92604	7.66113e-25	1.24515e-22
14425	Galnt3	UDP-N-acetyl-alpha-D-galactosamine:polypeptide N-acetylgalactosaminyltransferase 3	3.77105	0.972124	7.79444e-25	1.25476e-22
233274	Siglech	sialic acid binding Ig-like lectin H	3.32849	-0.152011	1.00362e-24	1.58544e-22
20375	Spi1	spleen focus forming virus (SFFV) proviral integration oncogene	3.32625	0.23749	1.12918e-24	1.76727e-22
12262	C1qc	complement component 1, q subcomponent, C chain	4.95553	2.91473	1.50536e-24	2.33441e-22
17060	Blnk	B cell linker	3.69934	0.422332	1.61439e-24	2.48074e-22
246256	Fcgr4	Fc receptor, IgG, low affinity IV	4.11797	1.0154	2.61272e-24	3.94311e-22
13733	Adgre1	adhesion G protein-coupled receptor E1	5.15291	3.0232	2.68836e-24	4.02136e-22
20893	Bhlhe40	basic helix-loop-helix family, member e40	3.29724	4.78335	2.98543e-24	4.42656e-22
433424	Zeb2os	zinc finger E-box binding homeobox 2, opposite strand	3.27254	-0.0591816	4.14939e-24	6.09889e-22
15130	Hbb-b2	hemoglobin, beta adult minor chain	3.26587	0.0798428	4.82722e-24	7.03402e-22
101488143	Hbb-bt	hemoglobin, beta adult t chain	3.26586	0.0798428	4.89556e-24	7.07262e-22
18566	Pdcd1	programmed cell death 1	3.33706	1.57743	8.83319e-24	1.26532e-21
100340	Smpdl3b	sphingomyelin phosphodiesterase, acid-like 3B	3.19168	3.21707	9.30483e-24	1.32168e-21
11658	Alcam	activated leukocyte cell adhesion molecule	3.13437	1.93223	1.95104e-23	2.72548e-21
23890	Gpr34	G protein-coupled receptor 34	3.13087	2.83712	1.99939e-23	2.77013e-21
227737	Fam129b	family with sequence similarity 129, member B	2.97977	0.584081	2.16128e-23	2.97009e-21
331474	Rgag4	retrotransposon gag domain containing 4	3.25453	0.566301	2.33469e-23	3.18251e-21
50918	Myadm	myeloid-associated differentiation marker	3.18669	1.79655	2.75955e-23	3.73157e-21
140497	AF251705	cDNA sequence AF251705	3.52194	0.43098	5.1884e-23	6.90547e-21
192734	Lrrc75b	leucine rich repeat containing 75B	2.09822	5.08748	6.66558e-23	8.73397e-21
72446	Prr5l	proline rich 5 like	3.23331	0.466883	6.79931e-23	8.84068e-21
74039	Nfam1	Nfat activating molecule with ITAM motif 1	2.20489	3.13423	1.07756e-22	1.36947e-20
21817	Tgm2	transglutaminase 2, C polypeptide	4.53311	1.84121	1.3083e-22	1.65031e-20
98256	Kmo	kynurenine 3-monooxygenase (kynurenine 3-hydroxylase)	3.29366	0.066286	1.3823e-22	1.73074e-20
94284	Ugt1a6a	UDP glucuronosyltransferase 1 family, polypeptide A6A	3.14423	-0.184996	1.52268e-22	1.89088e-20
394434	Ugt1a9	UDP glucuronosyltransferase 1 family, polypeptide A9	3.14422	-0.184996	1.53257e-22	1.89088e-20
98752	Fcrla	Fc receptor-like A	3.55747	0.263955	1.55252e-22	1.90162e-20
394435	Ugt1a6b	UDP glucuronosyltransferase 1 family, polypeptide A6B	3.14088	-0.18816	1.73187e-22	2.10602e-20
17289	Mertk	c-mer proto-oncogene tyrosine kinase	4.11408	1.32857	1.97557e-22	2.38522e-20
394436	Ugt1a1	UDP glucuronosyltransferase 1 family, polypeptide A1	3.13418	-0.194514	2.0236e-22	2.41087e-20
394430	Ugt1a10	UDP glycosyltransferase 1 family, polypeptide A10	3.13418	-0.194514	2.03906e-22	2.41087e-20
394433	Ugt1a5	UDP glucuronosyltransferase 1 family, polypeptide A5	3.13418	-0.194514	2.04262e-22	2.41087e-20
16541	Napsa	napsin A aspartic peptidase	3.98442	0.729704	2.05387e-22	2.41087e-20
22236	Ugt1a2	UDP glucuronosyltransferase 1 family, polypeptide A2	3.13418	-0.194514	2.08382e-22	2.42916e-20
14025	Bcl11a	B cell CLL/lymphoma 11A (zinc finger protein)	2.82746	-0.399152	2.57292e-22	2.97877e-20
74760	Rab3il1	RAB3A interacting protein (rabin3)-like 1	3.38846	0.266827	4.38997e-22	5.04787e-20
214968	Sema6d	sema domain, transmembrane domain (TM), and cytoplasmic domain, (semaphorin) 6D	3.313	0.638974	4.97968e-22	5.68727e-20
240168	Rasgrp3	RAS, guanyl releasing protein 3	3.01384	-0.149795	5.12618e-22	5.81529e-20
18782	Pla2g2d	phospholipase A2, group IID	3.6683	0.470111	5.65186e-22	6.32672e-20
215789	Phactr2	phosphatase and actin regulator 2	2.74892	1.89271	1.2838e-21	1.42018e-19
14999	H2-DMb1	histocompatibility 2, class II, locus Mb1	3.48232	0.653412	1.45446e-21	1.58611e-19
19249	Ptpn13	protein tyrosine phosphatase, non-receptor type 13	3.09264	2.53207	1.51493e-21	1.64147e-19
16956	Lpl	lipoprotein lipase	3.61947	0.488585	1.97113e-21	2.12217e-19
74191	P2ry13	purinergic receptor P2Y, G-protein coupled 13	3.6736	1.02862	2.30443e-21	2.4498e-19
14255	Flt3	FMS-like tyrosine kinase 3	3.20142	0.109695	3.05733e-21	3.20982e-19
17260	Mef2c	myocyte enhancer factor 2C	4.052	0.785045	3.18568e-21	3.32392e-19
234779	Plcg2	phospholipase C, gamma 2	2.30955	3.18176	3.64129e-21	3.75297e-19
76650	Srxn1	sulfiredoxin 1 homolog (S. cerevisiae)	2.8952	-0.512858	3.94545e-21	4.01744e-19
226519	Lamc1	laminin, gamma 1	3.0814	0.865098	3.96919e-21	4.01744e-19
12984	Csf2rb2	colony stimulating factor 2 receptor, beta 2, low-affinity (granulocyte-macrophage)	3.15081	-0.0941388	6.06937e-21	6.10658e-19
212073	Syne3	spectrin repeat containing, nuclear envelope family member 3	2.14133	3.63415	7.3249e-21	7.3262e-19
100504703	A730063M14Rik	RIKEN cDNA A730063M14 gene	2.83096	1.58784	9.37487e-21	9.26686e-19
14766	Adgrg1	adhesion G protein-coupled receptor G1	2.84348	-0.104369	9.81413e-21	9.64467e-19
21944	Tnfsf12	tumor necrosis factor (ligand) superfamily, member 12	3.0071	-0.207763	1.06e-20	1.03567e-18
12260	C1qb	complement component 1, q subcomponent, beta polypeptide	4.91949	3.30524	1.18465e-20	1.15081e-18
619441	Tnfsfm13	tumor necrosis factor (ligand) superfamily, membrane-bound member 13	3.198	0.0747621	1.28923e-20	1.23817e-18
15007	H2-Q10	histocompatibility 2, Q region locus 10	2.48319	4.03999	1.80158e-20	1.71079e-18
74568	Mlkl	mixed lineage kinase domain-like	2.81779	1.67847	2.10223e-20	1.98514e-18
14961	H2-Ab1	histocompatibility 2, class II antigen A, beta 1	5.85869	3.75454	2.97144e-20	2.79035e-18
210029	Metrnl	meteorin, glial cell differentiation regulator-like	2.86978	0.387006	5.0213e-20	4.66346e-18
246730	Oas1a	2'-5' oligoadenylate synthetase 1A	2.21505	3.92665	6.0397e-20	5.57864e-18
12143	Blk	B lymphoid kinase	3.41499	0.171488	6.18462e-20	5.68144e-18
20430	Cyfip1	cytoplasmic FMR1 interacting protein 1	2.02587	2.91212	7.68461e-20	7.02125e-18
12491	Cd36	CD36 antigen	2.90185	-0.25025	1.07234e-19	9.74501e-18
80885	Hcar2	hydroxycarboxylic acid receptor 2	3.59557	0.397327	1.1487e-19	1.03831e-17
236285	Lancl3	LanC lantibiotic synthetase component C-like 3 (bacterial)	2.66376	2.01652	1.20122e-19	1.08001e-17
230787	Themis2	thymocyte selection associated family member 2	3.03956	1.95168	1.60045e-19	1.42381e-17
20715	Serpina3g	serine (or cysteine) peptidase inhibitor, clade A, member 3G	2.2633	4.85667	1.6849e-19	1.48833e-17
14128	Fcer2a	Fc receptor, IgE, low affinity II, alpha polypeptide	3.534	0.294133	1.69059e-19	1.48833e-17
20728	Spic	Spi-C transcription factor (Spi-1/PU.1 related)	4.4849	1.79362	1.75995e-19	1.54137e-17
16149	Cd74	CD74 antigen (invariant polypeptide of major histocompatibility complex, class II antigen-associated)	5.73341	5.74707	1.89877e-19	1.65438e-17
15162	Hck	hemopoietic cell kinase	4.19345	1.28532	1.91339e-19	1.65857e-17
12520	Cd81	CD81 antigen	3.82654	2.25483	2.10891e-19	1.81872e-17
52614	Adgre4	adhesion G protein-coupled receptor E4	4.67307	2.19079	2.19828e-19	1.87665e-17
16513	Kcnj10	potassium inwardly-rectifying channel, subfamily J, member 10	4.08569	1.75094	2.52098e-19	2.14131e-17
20148	Dhrs3	dehydrogenase/reductase (SDR family) member 3	3.05844	0.606657	2.55679e-19	2.16087e-17
109225	Ms4a7	membrane-spanning 4-domains, subfamily A, member 7	2.94752	-0.229675	2.88582e-19	2.41481e-17
53374	Chst3	carbohydrate (chondroitin 6/keratan) sulfotransferase 3	3.03093	0.577255	3.30328e-19	2.73702e-17
18733	Pirb	paired Ig-like receptor B	3.54043	0.840481	3.63071e-19	2.99365e-17
104099	Itga9	integrin alpha 9	3.58674	1.43832	4.14414e-19	3.40041e-17
64095	Gpr35	G protein-coupled receptor 35	3.07163	-0.226586	4.95443e-19	4.04564e-17
12478	Cd19	CD19 antigen	3.40287	0.758045	4.99424e-19	4.05854e-17
101488	Slco2b1	solute carrier organic anion transporter family, member 2b1	3.45622	0.782297	6.35111e-19	5.1365e-17
231805	Pilra	paired immunoglobin-like type 2 receptor alpha	3.71182	1.16569	6.88847e-19	5.54456e-17
13508	Dscam	Down syndrome cell adhesion molecule	2.75621	-0.467055	1.06824e-18	8.51721e-17
69202	Ptms	parathymosin	2.51253	3.32168	1.58429e-18	1.25724e-16
17084	Ly86	lymphocyte antigen 86	3.6145	1.2195	1.70452e-18	1.34633e-16
14389	Gab2	growth factor receptor bound protein 2-associated protein 2	3.52927	0.818744	1.74454e-18	1.37153e-16
20302	Ccl3	chemokine (C-C motif) ligand 3	2.51192	3.17419	1.75859e-18	1.37618e-16
66141	Ifitm3	interferon induced transmembrane protein 3	3.42902	1.20233	1.83938e-18	1.42619e-16
27053	Asns	asparagine synthetase	3.02463	0.986346	1.87936e-18	1.45054e-16
12266	C3	complement component 3	3.43815	0.862541	1.91433e-18	1.46186e-16
14293	Fpr1	formyl peptide receptor 1	2.92468	-0.374088	2.18942e-18	1.65213e-16
12265	Ciita	class II transactivator	3.58069	0.65452	2.21543e-18	1.66433e-16
12902	Cr2	complement receptor 2	3.94256	0.855226	2.37005e-18	1.77261e-16
228765	Sdcbp2	syndecan binding protein (syntenin) 2	2.04839	2.78137	2.40391e-18	1.79001e-16
67092	Gatm	glycine amidinotransferase (L-arginine:glycine amidinotransferase)	3.26537	0.159787	2.62846e-18	1.94013e-16
22164	Tnfsf4	tumor necrosis factor (ligand) superfamily, member 4	2.94239	0.167859	3.31344e-18	2.43509e-16
16529	Kcnk5	potassium channel, subfamily K, member 5	2.53046	3.42279	3.44949e-18	2.5241e-16
19261	Sirpa	signal-regulatory protein alpha	5.42336	3.32483	3.54516e-18	2.58293e-16
12818	Col14a1	collagen, type XIV, alpha 1	2.85436	0.0321702	3.70168e-18	2.68539e-16
68337	Crip2	cysteine rich protein 2	2.47483	0.830781	4.40739e-18	3.1567e-16
12263	C2	complement component 2 (within H-2S)	2.67272	0.0478995	4.77421e-18	3.405e-16
108956	Apol7c	apolipoprotein L 7c	3.79273	0.730438	5.28599e-18	3.73846e-16
56615	Mgst1	microsomal glutathione S-transferase 1	2.69249	-0.610346	5.49673e-18	3.8713e-16
66857	Plbd1	phospholipase B domain containing 1	4.98223	2.33841	6.05035e-18	4.24353e-16
12771	Ccr3	chemokine (C-C motif) receptor 3	4.30402	1.94343	7.32867e-18	5.07691e-16
19016	Pparg	peroxisome proliferator activated receptor gamma	2.98905	-0.304898	7.98906e-18	5.50089e-16
240327	Gm4951	predicted gene 4951	2.71161	-0.448529	8.09731e-18	5.54125e-16
20512	Slc1a3	solute carrier family 1 (glial high affinity glutamate transporter), member 3	2.75826	-0.417995	8.40434e-18	5.72817e-16
14103	Fasl	Fas ligand (TNF superfamily, member 6)	2.70192	4.28228	1.06496e-17	7.20041e-16
13587	Ear2	eosinophil-associated, ribonuclease A family, member 2	2.89371	-0.245044	1.12798e-17	7.5961e-16
72925	March1	membrane-associated ring finger (C3HC4) 1	3.50006	0.749131	1.16028e-17	7.78261e-16
13830	Stom	stomatin	3.43852	0.697877	1.26117e-17	8.42593e-16
16909	Lmo2	LIM domain only 2	3.16634	0.391576	1.37764e-17	9.13186e-16
217303	Cd300a	CD300A antigen	4.52808	1.54395	1.66862e-17	1.10175e-15
17523	Mpo	myeloperoxidase	2.58629	-0.799026	1.85618e-17	1.22081e-15
12522	Cd83	CD83 antigen	3.00626	2.60052	1.97059e-17	1.29104e-15
66775	Hacd4	3-hydroxyacyl-CoA dehydratase 4	2.5828	-0.76063	2.22587e-17	1.45266e-15
69574	Cmbl	carboxymethylenebutenolidase-like (Pseudomonas)	2.6009	-0.715995	2.32823e-17	1.50782e-15
237711	Eml6	echinoderm microtubule associated protein like 6	2.46366	0.396301	2.5982e-17	1.67623e-15
28240	Trpm2	transient receptor potential cation channel, subfamily M, member 2	3.68411	1.08246	3.00719e-17	1.93272e-15
225594	Gm4841	predicted gene 4841	2.71655	-0.528402	3.11569e-17	1.98991e-15
80876	Ifitm2	interferon induced transmembrane protein 2	2.72565	-0.500792	3.11972e-17	1.98991e-15
19713	Ret	ret proto-oncogene	2.48316	-0.410635	3.43881e-17	2.18519e-15
320706	Soga1	suppressor of glucose, autophagy associated 1	2.62886	-0.5757	3.75329e-17	2.3761e-15
56760	Clec1b	C-type lectin domain family 1, member b	3.13378	-0.105047	3.97916e-17	2.50036e-15
246707	Emilin2	elastin microfibril interfacer 2	3.37642	0.359477	4.32479e-17	2.70748e-15
22038	Plscr1	phospholipid scramblase 1	2.52688	1.44776	4.54426e-17	2.83438e-15
243958	Siglecg	sialic acid binding Ig-like lectin G	2.65124	-0.662948	4.61705e-17	2.86919e-15
217306	Cd300e	CD300e antigen	3.56529	0.339256	5.25062e-17	3.23909e-15
17068	Ly6d	lymphocyte antigen 6 complex, locus D	3.77215	0.502918	5.89401e-17	3.62278e-15
16971	Lrp1	low density lipoprotein receptor-related protein 1	4.2598	2.59454	5.91849e-17	3.62464e-15
74189	Phactr3	phosphatase and actin regulator 3	2.54167	-0.789211	6.40761e-17	3.91003e-15
65256	Asb2	ankyrin repeat and SOCS box-containing 2	3.68663	1.47278	7.09836e-17	4.31595e-15
17329	Cxcl9	chemokine (C-X-C motif) ligand 9	2.87349	-0.249831	7.29702e-17	4.42084e-15
69583	Tnfsf13	tumor necrosis factor (ligand) superfamily, member 13	2.83737	-0.254801	7.39733e-17	4.46561e-15
226101	Myof	myoferlin	3.31546	0.151151	7.54784e-17	4.54025e-15
11421	Ace	angiotensin I converting enzyme (peptidyl-dipeptidase A) 1	2.70311	-0.57576	7.95932e-17	4.77079e-15
320407	Klri2	killer cell lectin-like receptor family I member 2	3.09186	2.96191	8.01781e-17	4.78887e-15
20963	Syk	spleen tyrosine kinase	4.24799	2.79843	8.1493e-17	4.85027e-15
53857	Tuba8	tubulin, alpha 8	2.95441	0.539125	9.48181e-17	5.62355e-15
71690	Esm1	endothelial cell-specific molecule 1	2.72844	-0.595852	1.03877e-16	6.13929e-15
140795	P2ry14	purinergic receptor P2Y, G-protein coupled, 14	2.37845	0.705706	1.08422e-16	6.38559e-15
66222	Serpinb1a	serine (or cysteine) peptidase inhibitor, clade B, member 1a	3.0539	0.841713	1.19891e-16	7.03654e-15
432572	Specc1	sperm antigen with calponin homology and coiled-coil domains 1	2.61729	0.0237697	1.33331e-16	7.77135e-15
12475	Cd14	CD14 antigen	2.7405	-0.251684	1.43035e-16	8.27985e-15
235380	Dmxl2	Dmx-like 2	2.6357	-0.631958	1.47995e-16	8.53773e-15
15000	H2-DMb2	histocompatibility 2, class II, locus Mb2	2.36304	-0.717891	1.52044e-16	8.71184e-15
224840	Treml4	triggering receptor expressed on myeloid cells-like 4	4.65808	1.85546	1.57767e-16	9.00922e-15
75552	Paqr9	progestin and adipoQ receptor family member IX	2.78452	-0.365997	1.60278e-16	9.1218e-15
16000	Igf1	insulin-like growth factor 1	3.98494	1.34617	1.61137e-16	9.13992e-15
17533	Mrc1	mannose receptor, C type 1	4.59723	3.53037	1.63975e-16	9.26981e-15
320129	Adrbk2	adrenergic receptor kinase, beta 2	3.52206	0.739789	1.69492e-16	9.54973e-15
17118	Marcks	myristoylated alanine rich protein kinase C substrate	3.63307	2.55518	1.75714e-16	9.8674e-15
76408	Abcc3	ATP-binding cassette, sub-family C (CFTR/MRP), member 3	4.14877	1.80897	1.79762e-16	1.00613e-14
15216	Hfe	hemochromatosis	3.29034	1.05396	1.85263e-16	1.0335e-14
21810	Tgfbi	transforming growth factor, beta induced	3.97176	1.17491	1.94548e-16	1.08172e-14
242248	Bank1	B cell scaffold protein with ankyrin repeats 1	2.50726	2.48704	2.11962e-16	1.17085e-14
14962	Cfb	complement factor B	2.83798	-0.0627844	2.24947e-16	1.23853e-14
17105	Lyz2	lysozyme 2	5.48895	3.15362	2.50189e-16	1.35979e-14
67824	Nmral1	NmrA-like family domain containing 1	2.12224	1.19144	3.04119e-16	1.63711e-14
545030	Wdfy4	WD repeat and FYVE domain containing 4	4.76927	2.39512	3.15261e-16	1.6917e-14
17086	Ncr1	natural cytotoxicity triggering receptor 1	5.73217	3.11385	3.17588e-16	1.69879e-14
19141	Lgmn	legumain	3.8285	2.89324	3.20638e-16	1.7097e-14
11629	Aif1	allograft inflammatory factor 1	4.25036	1.60812	3.31606e-16	1.76262e-14
12484	Cd24a	CD24a antigen	4.24818	1.8474	3.70527e-16	1.95719e-14
66066	Gng11	guanine nucleotide binding protein (G protein), gamma 11	2.60525	-0.70405	3.86624e-16	2.03586e-14
18131	Notch3	notch 3	2.98706	-0.22037	3.98989e-16	2.09445e-14
16517	Kcnj16	potassium inwardly-rectifying channel, subfamily J, member 16	2.73118	0.94758	4.02637e-16	2.10705e-14
353346	Gpr141	G protein-coupled receptor 141	2.86997	-0.397693	4.11878e-16	2.14876e-14
12274	C6	complement component 6	4.09162	1.24245	5.81226e-16	2.98616e-14
66859	Slc16a9	solute carrier family 16 (monocarboxylic acid transporters), member 9	3.2052	0.119749	5.84609e-16	2.99444e-14
14461	Gata2	GATA binding protein 2	2.51894	-0.834988	8.67201e-16	4.38871e-14
29815	Bcar3	breast cancer anti-estrogen resistance 3	2.2577	-1.1837	1.13388e-15	5.72121e-14
17132	Maf	avian musculoaponeurotic fibrosarcoma oncogene homolog	2.36057	1.19432	1.22578e-15	6.14815e-14
65221	Slc15a3	solute carrier family 15, member 3	3.03968	0.416018	1.26054e-15	6.30381e-14
626578	Gbp10	guanylate-binding protein 10	2.06718	3.46708	1.26829e-15	6.32387e-14
67880	Dcxr	dicarbonyl L-xylulose reductase	2.62117	0.546686	1.514e-15	7.50475e-14
110095	Pygl	liver glycogen phosphorylase	2.35282	1.49302	1.55635e-15	7.69208e-14
320736	Vstm4	V-set and transmembrane domain containing 4	2.67069	-0.523812	1.73528e-15	8.47731e-14
11826	Aqp1	aquaporin 1	2.49064	-0.760989	1.74526e-15	8.50146e-14
217304	Cd300lb	CD300 antigen like family member B	2.52781	-0.65245	1.9877e-15	9.62698e-14
226421	Rab7b	RAB7B, member RAS oncogene family	2.82945	-0.287842	2.08971e-15	1.00921e-13
13036	Ctsh	cathepsin H	4.31933	1.84161	2.15277e-15	1.03407e-13
19224	Ptgs1	prostaglandin-endoperoxide synthase 1	3.97244	1.24076	2.25937e-15	1.08188e-13
211550	Tifa	TRAF-interacting protein with forkhead-associated domain	2.53175	-0.498732	2.75278e-15	1.30703e-13
232413	Clec12a	C-type lectin domain family 12, member a	3.90736	1.30965	2.87144e-15	1.35955e-13
11816	Apoe	apolipoprotein E	2.88036	3.8705	2.97197e-15	1.40322e-13
66895	Pxdc1	PX domain containing 1	2.30838	-0.979309	3.0089e-15	1.4167e-13
545812	Pilrb2	paired immunoglobin-like type 2 receptor beta 2	2.91034	0.0193887	3.50993e-15	1.64344e-13
14268	Fn1	fibronectin 1	3.6808	0.412041	3.80861e-15	1.77837e-13
17476	Mpeg1	macrophage expressed gene 1	5.67081	4.49935	3.95313e-15	1.84076e-13
241041	Gm4956	predicted gene 4956	2.91133	0.961543	4.089e-15	1.8988e-13
80719	Igsf6	immunoglobulin superfamily, member 6	3.6159	0.958806	5.19789e-15	2.40712e-13
72054	Cyp4f18	cytochrome P450, family 4, subfamily f, polypeptide 18	2.50709	-0.791494	6.63037e-15	3.04546e-13
14133	Fcna	ficolin A	5.29634	3.14333	6.85559e-15	3.14038e-13
109901	Cela1	chymotrypsin-like elastase family, member 1	2.87988	0.432204	7.9098e-15	3.6135e-13
12519	Cd80	CD80 antigen	2.65407	-0.318541	1.08799e-14	4.95696e-13
14159	Fes	feline sarcoma oncogene	2.67572	0.878887	1.22488e-14	5.56564e-13
21349	Tal1	T cell acute lymphocytic leukemia 1	2.24467	-0.982746	1.25155e-14	5.67158e-13
381308	Mnda	myeloid cell nuclear differentiation antigen	2.60987	-0.555447	1.30738e-14	5.89297e-13
16162	Il12rb2	interleukin 12 receptor, beta 2	2.15403	3.6792	1.41918e-14	6.36299e-13
12259	C1qa	complement component 1, q subcomponent, alpha polypeptide	4.9637	3.11227	1.5422e-14	6.89625e-13
53945	Slc40a1	solute carrier family 40 (iron-regulated transporter), member 1	5.35617	4.55962	1.60896e-14	7.17123e-13
73914	Irak3	interleukin-1 receptor-associated kinase 3	2.66332	-0.064223	1.61218e-14	7.17123e-13
11669	Aldh2	aldehyde dehydrogenase 2, mitochondrial	3.54429	1.94801	1.7666e-14	7.8375e-13
18022	Nfe2	nuclear factor, erythroid derived 2	2.40516	-0.385467	1.77891e-14	7.87143e-13
22177	Tyrobp	TYRO protein tyrosine kinase binding protein	4.60698	3.695	1.80488e-14	7.96551e-13
14538	Gcnt2	glucosaminyl (N-acetyl) transferase 2, I-branching enzyme	2.42761	-0.666125	1.90514e-14	8.3643e-13
140570	Plxnb2	plexin B2	3.88228	1.5057	1.91124e-14	8.36933e-13
12977	Csf1	colony stimulating factor 1 (macrophage)	2.7613	0.375926	1.93483e-14	8.45077e-13
18173	Slc11a1	solute carrier family 11 (proton-coupled divalent metal ion transporters), member 1	3.93068	1.24225	2.05887e-14	8.96936e-13
54381	Cpq	carboxypeptidase Q	2.68327	2.31287	2.17095e-14	9.43329e-13
71653	Shtn1	shootin 1	3.26672	0.0508234	2.28633e-14	9.90919e-13
545486	Tubb1	tubulin, beta 1 class VI	2.51287	-0.592639	2.82949e-14	1.22007e-12
14129	Fcgr1	Fc receptor, IgG, high affinity I	3.22539	0.12608	3.08869e-14	1.32508e-12
171285	Havcr2	hepatitis A virus cellular receptor 2	3.41127	0.391495	3.31483e-14	1.41135e-12
70839	P2ry12	purinergic receptor P2Y, G-protein coupled 12	2.44042	0.00883752	3.38054e-14	1.43571e-12
11746	Anxa4	annexin A4	2.29086	1.28942	3.40306e-14	1.44165e-12
11975	Atp6v0a1	ATPase, H+ transporting, lysosomal V0 subunit A1	2.17661	1.02182	3.51757e-14	1.48644e-12
234797	6430548M08Rik	RIKEN cDNA 6430548M08 gene	2.45557	0.828178	5.06609e-14	2.11961e-12
217305	Cd300ld	CD300 molecule-like family member d	2.66033	-0.546138	5.22714e-14	2.17903e-12
15446	Hpgd	hydroxyprostaglandin dehydrogenase 15 (NAD)	4.19353	1.77533	5.23391e-14	2.17903e-12
108800	Ston2	stonin 2	2.21767	-0.285882	5.25986e-14	2.18446e-12
54725	Cadm1	cell adhesion molecule 1	3.88239	1.2551	5.45795e-14	2.26117e-12
17470	Cd200	CD200 antigen	2.43725	2.38859	5.64167e-14	2.33157e-12
66102	Cxcl16	chemokine (C-X-C motif) ligand 16	2.84929	-0.124162	5.663e-14	2.33467e-12
14586	Gfra2	glial cell line derived neurotrophic factor family receptor alpha 2	3.55942	0.662801	6.8931e-14	2.81435e-12
71409	Fmnl2	formin-like 2	3.15425	0.559637	7.38107e-14	2.99909e-12
74145	F13a1	coagulation factor XIII, A1 subunit	3.11374	0.185817	7.92489e-14	3.21233e-12
73340	Nptxr	neuronal pentraxin receptor	2.24426	-0.448943	8.72655e-14	3.52882e-12
68166	Spire1	spire homolog 1 (Drosophila)	2.48761	0.0768035	9.18282e-14	3.69962e-12
69660	Tmbim1	transmembrane BAX inhibitor motif containing 1	2.15794	1.78532	9.19268e-14	3.69962e-12
16553	Kif13a	kinesin family member 13A	2.7574	1.49772	1.17799e-13	4.67407e-12
21898	Tlr4	toll-like receptor 4	3.03995	0.1282	1.32896e-13	5.24846e-12
53876	Ear3	eosinophil-associated, ribonuclease A family, member 3	2.56826	-0.589737	1.58952e-13	6.23378e-12
503845	Ear12	eosinophil-associated, ribonuclease A family, member 12	2.56826	-0.589737	1.60182e-13	6.2675e-12
67916	Plpp3	phospholipid phosphatase 3	2.38415	-0.737743	1.926e-13	7.50118e-12
233806	Tmem159	transmembrane protein 159	2.10078	1.13031	2.7529e-13	1.05515e-11
12229	Btk	Bruton agammaglobulinemia tyrosine kinase	3.36313	0.472178	2.87797e-13	1.1006e-11
320560	Dennd5b	DENN/MADD domain containing 5B	2.32546	-0.926639	3.20203e-13	1.21901e-11
16010	Igfbp4	insulin-like growth factor binding protein 4	2.26195	6.98674	3.25602e-13	1.23678e-11
11656	Alas2	aminolevulinic acid synthase 2, erythroid	2.37338	-0.848044	3.37613e-13	1.27952e-11
15978	Ifng	interferon gamma	2.8011	4.79295	3.41666e-13	1.29199e-11
20661	Sort1	sortilin 1	3.53062	1.36714	3.56687e-13	1.34578e-11
195646	Hs3st2	heparan sulfate (glucosamine) 3-O-sulfotransferase 2	2.16279	-1.15676	3.65374e-13	1.37548e-11
14728	Lilrb4a	leukocyte immunoglobulin-like receptor, subfamily B, member 4A	2.49924	2.64073	3.85984e-13	1.44984e-11
246746	Cd300lf	CD300 antigen like family member F	2.66534	-0.228434	4.28341e-13	1.59829e-11
22041	Trf	transferrin	4.84763	3.97919	4.56581e-13	1.69655e-11
69288	Rhobtb1	Rho-related BTB domain containing 1	2.2295	-1.09761	4.56682e-13	1.69655e-11
16168	Il15	interleukin 15	2.16632	0.211977	4.62845e-13	1.71567e-11
12035	Bcat1	branched chain aminotransferase 1, cytosolic	2.66134	0.698865	5.09897e-13	1.88595e-11
16658	Mafb	v-maf musculoaponeurotic fibrosarcoma oncogene family, protein B (avian)	2.9958	1.05434	5.28351e-13	1.94994e-11
14619	Gjb2	gap junction protein, beta 2	2.12663	-1.27619	5.82913e-13	2.14195e-11
65963	Tmem176b	transmembrane protein 176B	2.4757	1.95051	6.36206e-13	2.32766e-11
12978	Csf1r	colony stimulating factor 1 receptor	4.58244	4.16117	6.46893e-13	2.36156e-11
19883	Rora	RAR-related orphan receptor alpha	2.42924	1.75717	6.48267e-13	2.36156e-11
102278	Cpne7	copine VII	2.22045	-0.0857333	6.78429e-13	2.46612e-11
338365	Slc41a2	solute carrier family 41, member 2	2.38165	-0.480674	8.53017e-13	3.06126e-11
20541	Slc8a1	solute carrier family 8 (sodium/calcium exchanger), member 1	3.03031	0.518499	9.53868e-13	3.41594e-11
12518	Cd79a	CD79A antigen (immunoglobulin-associated alpha)	3.9024	1.0436	9.61485e-13	3.43594e-11
26888	Clec4a2	C-type lectin domain family 4, member a2	2.80498	-0.325329	1.05498e-12	3.7621e-11
14126	Ms4a2	membrane-spanning 4-domains, subfamily A, member 2	2.06826	-1.31886	1.16077e-12	4.13063e-11
14537	Gcnt1	glucosaminyl (N-acetyl) transferase 1, core 2	3.01907	0.578503	1.20347e-12	4.27359e-11
13421	Dnase1l3	deoxyribonuclease 1-like 3	4.35005	1.55776	1.21196e-12	4.28659e-11
64011	Nrgn	neurogranin	2.45231	-0.0201599	1.21221e-12	4.28659e-11
192188	Stab2	stabilin 2	3.49311	0.822433	1.25547e-12	4.42109e-11
11745	Anxa3	annexin A3	2.6834	-0.429631	1.26993e-12	4.46272e-11
23859	Dlg2	discs, large homolog 2 (Drosophila)	2.152	-1.10774	1.2942e-12	4.53857e-11
17970	Ncf2	neutrophil cytosolic factor 2	2.48399	0.365721	1.34396e-12	4.70331e-11
15114	Hap1	huntingtin-associated protein 1	2.42105	-0.547941	1.34936e-12	4.71244e-11
74030	Rin2	Ras and Rab interactor 2	2.2566	-0.921374	1.39969e-12	4.87815e-11
193740	Hspa1a	heat shock protein 1A	3.55828	3.74886	1.45967e-12	5.06628e-11
65970	Lima1	LIM domain and actin binding 1	3.00954	0.737778	1.50215e-12	5.20303e-11
19731	Rgl1	ral guanine nucleotide dissociation stimulator,-like 1	3.2673	1.33084	1.53218e-12	5.29619e-11
27056	Irf5	interferon regulatory factor 5	3.15338	1.50333	1.55063e-12	5.34904e-11
15951	Ifi204	interferon activated gene 204	2.3018	1.33677	1.74506e-12	6.0075e-11
67299	Dock7	dedicator of cytokinesis 7	2.19039	-0.663892	2.26643e-12	7.73928e-11
65973	Asph	aspartate-beta-hydroxylase	2.00176	0.976901	2.27763e-12	7.76187e-11
66058	Tmem176a	transmembrane protein 176A	2.33443	1.17807	2.30567e-12	7.82584e-11
14960	H2-Aa	histocompatibility 2, class II antigen A, alpha	5.88139	4.5032	2.45784e-12	8.32562e-11
23972	Papss2	3'-phosphoadenosine 5'-phosphosulfate synthase 2	2.43074	-0.597976	2.556e-12	8.64081e-11
232414	Clec9a	C-type lectin domain family 9, member a	2.56329	-0.55447	3.09755e-12	1.04507e-10
170741	Pilrb1	paired immunoglobin-like type 2 receptor beta 1	2.98501	-0.0232555	3.32412e-12	1.11705e-10
80281	Cttnbp2nl	CTTNBP2 N-terminal like	2.32123	-0.646454	3.33724e-12	1.11924e-10
70423	Tspan15	tetraspanin 15	2.4605	-0.72619	3.5927e-12	1.20252e-10
224014	Fgd4	FYVE, RhoGEF and PH domain containing 4	2.04119	-1.3685	3.60379e-12	1.20385e-10
109270	Prr5	proline rich 5 (renal)	2.40437	-0.718898	4.10299e-12	1.36521e-10
20971	Sdc4	syndecan 4	2.65141	0.132678	4.21838e-12	1.3981e-10
14969	H2-Eb1	histocompatibility 2, class II antigen E beta	5.72372	3.83041	4.33705e-12	1.43462e-10
16456	F11r	F11 receptor	2.17525	-0.816863	5.69967e-12	1.87071e-10
13823	Epb41l3	erythrocyte membrane protein band 4.1 like 3	3.42972	0.867821	5.97702e-12	1.95415e-10
72948	Tppp	tubulin polymerization promoting protein	2.1535	1.04578	6.28682e-12	2.05147e-10
18951	Sept5	septin 5	2.13939	-0.964201	6.42985e-12	2.09007e-10
70789	Kynu	kynureninase (L-kynurenine hydrolase)	2.13819	-1.17799	6.46869e-12	2.09866e-10
13400	Dmpk	dystrophia myotonica-protein kinase	2.29597	-0.897654	6.71369e-12	2.17398e-10
226691	AI607873	expressed sequence AI607873	3.23168	0.485369	7.08593e-12	2.2814e-10
19274	Ptprm	protein tyrosine phosphatase, receptor type, M	3.24684	0.225228	7.10169e-12	2.28213e-10
19074	Prg2	proteoglycan 2, bone marrow	2.10957	-1.2427	7.25828e-12	2.32775e-10
26362	Axl	AXL receptor tyrosine kinase	2.65184	4.46014	7.98194e-12	2.54564e-10
27226	Pla2g7	phospholipase A2, group VII (platelet-activating factor acetylhydrolase, plasma)	3.71825	1.48115	8.90494e-12	2.83466e-10
70546	Zdhhc2	zinc finger, DHHC domain containing 2	2.16866	1.92335	9.05246e-12	2.8762e-10
211228	Lrrc25	leucine rich repeat containing 25	2.62577	-0.559701	9.40709e-12	2.97768e-10
19201	Pstpip2	proline-serine-threonine phosphatase-interacting protein 2	2.12038	-1.00213	1.07829e-11	3.40044e-10
12290	Cacna1e	calcium channel, voltage-dependent, R type, alpha 1E subunit	2.08648	-1.24057	1.12407e-11	3.53822e-10
17059	Klrb1c	killer cell lectin-like receptor subfamily B member 1C	2.90942	4.83812	1.15755e-11	3.63006e-10
14727	Lilr4b	leukocyte immunoglobulin-like receptor, subfamily B, member 4B	2.5203	2.39794	1.20895e-11	3.78423e-10
21934	Tnfrsf11a	tumor necrosis factor receptor superfamily, member 11a, NFKB activator	2.11967	-1.17917	1.24914e-11	3.90281e-10
16905	Lmna	lamin A	2.35663	0.82594	1.35388e-11	4.20674e-10
71310	Tbc1d9	TBC1 domain family, member 9	3.41626	0.680077	1.38335e-11	4.28256e-10
56743	Lat2	linker for activation of T cells family, member 2	2.56619	1.88307	1.4694e-11	4.54063e-10
23832	Xcr1	chemokine (C motif) receptor 1	2.27291	-0.952135	1.7888e-11	5.46766e-10
319939	Tns3	tensin 3	3.47678	0.943176	1.79479e-11	5.47604e-10
81897	Tlr9	toll-like receptor 9	2.2497	-0.131145	2.07816e-11	6.30648e-10
15129	Hbb-b1	hemoglobin, beta adult major chain	4.66709	1.63949	2.15922e-11	6.54072e-10
24108	Ubd	ubiquitin D	2.05991	-1.10188	2.16957e-11	6.56033e-10
100503605	Hbb-bs	hemoglobin, beta adult s chain	4.66709	1.63949	2.17559e-11	6.56678e-10
18805	Pld1	phospholipase D1	2.1641	-0.946833	2.24177e-11	6.74245e-10
17748	Mt1	metallothionein 1	2.20322	-0.869683	2.32248e-11	6.9728e-10
18106	Cd244	CD244 natural killer cell receptor 2B4	3.76199	1.98941	2.35081e-11	7.04535e-10
100628611	Mir5107	microRNA 5107	2.04089	-1.20001	2.63463e-11	7.84034e-10
279572	Tlr13	toll-like receptor 13	2.59635	0.0677126	2.88856e-11	8.55084e-10
347722	Agap1	ArfGAP with GTPase domain, ankyrin repeat and PH domain 1	2.7702	0.0506231	2.95839e-11	8.72699e-10
381269	Mreg	melanoregulin	2.27026	-0.999505	3.42303e-11	1.00463e-09
68481	Mpzl1	myelin protein zero-like 1	2.65538	0.0285476	3.42345e-11	1.00463e-09
15511	Hspa1b	heat shock protein 1B	2.74873	4.77416	4.32118e-11	1.25933e-09
20259	Scin	scinderin	2.08407	-0.95154	4.38222e-11	1.27492e-09
19223	Ptgis	prostaglandin I2 (prostacyclin) synthase	2.17781	-0.810056	4.79851e-11	1.38886e-09
58996	Arhgap23	Rho GTPase activating protein 23	2.61366	-0.119369	4.82489e-11	1.39326e-09
16790	Anpep	alanyl (membrane) aminopeptidase	2.68788	-0.300443	5.66092e-11	1.61906e-09
55963	Slc1a4	solute carrier family 1 (glutamate/neutral amino acid transporter), member 4	2.09469	0.205444	6.08603e-11	1.73478e-09
21816	Tgm1	transglutaminase 1, K polypeptide	2.93866	0.0868586	6.3016e-11	1.78718e-09
104086	Cyp27a1	cytochrome P450, family 27, subfamily a, polypeptide 1	2.20669	-0.859817	6.50315e-11	1.84125e-09
14544	Gda	guanine deaminase	2.3289	-0.810665	7.49599e-11	2.11527e-09
66205	Cd302	CD302 antigen	3.20684	0.136996	7.77718e-11	2.18368e-09
20725	Serpinb8	serine (or cysteine) peptidase inhibitor, clade B, member 8	2.0785	-1.08421	8.37756e-11	2.34447e-09
22371	Vwf	Von Willebrand factor homolog	2.17629	-0.747678	8.71762e-11	2.4356e-09
319387	Adgrl3	adhesion G protein-coupled receptor L3	2.04924	-1.18673	9.87235e-11	2.7401e-09
22329	Vcam1	vascular cell adhesion molecule 1	4.58105	4.82783	9.97378e-11	2.76093e-09
272382	Spib	Spi-B transcription factor (Spi-1/PU.1 related)	3.7163	0.594524	9.98005e-11	2.76093e-09
212980	Slc45a3	solute carrier family 45, member 3	2.60241	0.274567	1.00896e-10	2.78668e-09
104445	Cdc42ep1	CDC42 effector protein (Rho GTPase binding) 1	2.06199	-1.14232	1.05043e-10	2.88706e-09
23792	Adam23	a disintegrin and metallopeptidase domain 23	2.76016	-0.26451	1.38976e-10	3.77671e-09
59010	Sqrdl	sulfide quinone reductase-like (yeast)	2.12445	1.86223	1.53167e-10	4.13576e-09
19122	Prnp	prion protein	2.11008	0.841331	1.71849e-10	4.61074e-09
15248	Hic1	hypermethylated in cancer 1	2.59409	0.792594	1.75689e-10	4.70629e-09
12606	Cebpa	CCAAT/enhancer binding protein (C/EBP), alpha	2.15106	-0.786286	2.36789e-10	6.23433e-09
74365	Lonrf3	LON peptidase N-terminal domain and ring finger 3	2.22445	-0.50477	2.97518e-10	7.78475e-09
21416	Tcf7l2	transcription factor 7 like 2, T cell specific, HMG box	2.01668	-0.112007	2.98809e-10	7.80645e-09
17000	Ltbr	lymphotoxin B receptor	2.10033	-1.04115	3.03673e-10	7.92128e-09
70097	Sash1	SAM and SH3 domain containing 1	3.36702	0.795721	3.17698e-10	8.23627e-09
21825	Thbs1	thrombospondin 1	2.27157	-0.592398	3.30929e-10	8.55305e-09
83553	Tktl1	transketolase-like 1	2.18733	-1.11989	3.34873e-10	8.64177e-09
29813	Zfp385a	zinc finger protein 385A	2.13633	-0.30996	4.02845e-10	1.03171e-08
433638	I830077J02Rik	RIKEN cDNA I830077J02 gene	2.07311	-0.954618	4.03847e-10	1.03271e-08
56461	Kcnip3	Kv channel interacting protein 3, calsenilin	2.15271	1.94252	4.4556e-10	1.13423e-08
15122	Hba-a1	hemoglobin alpha, adult chain 1	3.13482	0.285748	4.62936e-10	1.17348e-08
110257	Hba-a2	hemoglobin alpha, adult chain 2	3.13482	0.285748	4.63061e-10	1.17348e-08
67689	Aldh3b1	aldehyde dehydrogenase 3 family, member B1	2.63922	-0.154153	4.72265e-10	1.19501e-08
26382	Fgd2	FYVE, RhoGEF and PH domain containing 2	2.19496	-0.0386833	5.1206e-10	1.29184e-08
20612	Siglec1	sialic acid binding Ig-like lectin 1, sialoadhesin	2.31905	-0.38651	5.15324e-10	1.29814e-08
16164	Il13ra1	interleukin 13 receptor, alpha 1	2.59248	-0.263537	5.84915e-10	1.47125e-08
368204	Khdc1a	KH domain containing 1A	2.04777	-1.20221	5.94076e-10	1.49208e-08
269823	Pon3	paraoxonase 3	2.23565	0.236062	6.07968e-10	1.52244e-08
108686	Ccdc88a	coiled coil domain containing 88A	2.11656	0.285659	6.27135e-10	1.56349e-08
60596	Gucy1a3	guanylate cyclase 1, soluble, alpha 3	2.32353	1.38582	6.42858e-10	1.59563e-08
17095	Lyl1	lymphoblastomic leukemia 1	2.07346	-1.06915	6.50446e-10	1.6121e-08
20193	S100a1	S100 calcium binding protein A1	2.00092	0.524711	9.5608e-10	2.34212e-08
67305	Gpx7	glutathione peroxidase 7	2.01327	-0.494448	1.12629e-09	2.74715e-08
381091	H2-Eb2	histocompatibility 2, class II antigen E beta2	2.80233	0.423825	1.35074e-09	3.271e-08
70747	Tspan2	tetraspanin 2	2.49203	0.269268	1.38281e-09	3.34387e-08
76477	Pcolce2	procollagen C-endopeptidase enhancer 2	2.10899	-1.0514	1.48198e-09	3.55735e-08
12986	Csf3r	colony stimulating factor 3 receptor (granulocyte)	2.16145	-0.911666	1.52874e-09	3.65404e-08
12388	Ctnnd1	catenin (cadherin associated protein), delta 1	2.59302	0.637729	1.84007e-09	4.35004e-08
330166	Miat	myocardial infarction associated transcript (non-protein coding)	2.82093	-0.199762	1.96396e-09	4.62996e-08
545622	Ptpn3	protein tyrosine phosphatase, non-receptor type 3	2.42014	0.345975	2.16006e-09	5.04999e-08
19024	Ppfibp2	PTPRF interacting protein, binding protein 2 (liprin beta 2)	2.40676	-0.339657	2.20893e-09	5.15713e-08
17532	Mras	muscle and microspikes RAS	2.00106	-0.989187	2.3237e-09	5.40267e-08
17167	Marco	macrophage receptor with collagenous structure	2.61377	-0.349133	2.74616e-09	6.30684e-08
16176	Il1b	interleukin 1 beta	2.13138	-0.983482	2.90987e-09	6.66471e-08
12482	Ms4a1	membrane-spanning 4-domains, subfamily A, member 1	4.29868	1.0695	3.24297e-09	7.37764e-08
16988	Lst1	leukocyte specific transcript 1	2.10878	1.52588	3.56765e-09	8.05127e-08
276891	Timd4	T cell immunoglobulin and mucin domain containing 4	2.73371	-0.33343	4.75691e-09	1.05684e-07
98496	Pid1	phosphotyrosine interaction domain containing 1	2.54957	-0.167172	5.18406e-09	1.14544e-07
54610	Tbc1d8	TBC1 domain family, member 8	2.60457	0.510282	5.40099e-09	1.19026e-07
16419	Itgb5	integrin beta 5	3.3494	1.05474	6.56379e-09	1.43158e-07
20249	Scd1	stearoyl-Coenzyme A desaturase 1	3.98183	1.02919	6.64557e-09	1.44755e-07
59126	Nek6	NIMA (never in mitosis gene a)-related expressed kinase 6	2.17618	0.218516	6.76554e-09	1.47179e-07
74748	Slamf8	SLAM family member 8	2.18762	-0.913269	8.2203e-09	1.75661e-07
83382	Siglece	sialic acid binding Ig-like lectin E	2.52203	1.16468	8.24335e-09	1.75931e-07
19734	Rgs16	regulator of G-protein signaling 16	3.13946	1.36223	9.17246e-09	1.94288e-07
12297	Cacnb3	calcium channel, voltage-dependent, beta 3 subunit	2.22082	-0.17606	9.33698e-09	1.97097e-07
15945	Cxcl10	chemokine (C-X-C motif) ligand 10	2.03619	1.45707	1.03704e-08	2.17753e-07
50722	Dkkl1	dickkopf-like 1	2.26476	1.2068	1.08444e-08	2.27424e-07
20706	Serpinb9b	serine (or cysteine) peptidase inhibitor, clade B, member 9b	2.19578	-0.45277	1.16634e-08	2.43994e-07
170744	Tlr8	toll-like receptor 8	2.56681	-0.301182	1.20962e-08	2.52735e-07
54371	Chst2	carbohydrate sulfotransferase 2	2.33887	0.326108	1.26101e-08	2.62692e-07
381924	Itgad	integrin, alpha D	2.54669	3.23213	1.52926e-08	3.14465e-07
16633	Klra2	killer cell lectin-like receptor, subfamily A, member 2	2.13705	-0.473377	1.57061e-08	3.22576e-07
18647	Cdk14	cyclin-dependent kinase 14	3.02577	0.0310595	1.79595e-08	3.66171e-07
11496	Adam22	a disintegrin and metallopeptidase domain 22	2.1009	-1.08479	1.79804e-08	3.66171e-07
73102	Slc22a23	solute carrier family 22, member 23	2.1726	-0.69715	1.82988e-08	3.7176e-07
14086	Fscn1	fascin actin-bundling protein 1	3.78216	1.11167	1.91732e-08	3.88126e-07
12759	Clu	clusterin	2.57133	-0.491568	1.94115e-08	3.92478e-07
52793	Fam3b	family with sequence similarity 3, member B	2.1322	-0.556741	2.11535e-08	4.25158e-07
93671	Cd163	CD163 antigen	2.81551	1.15301	2.46412e-08	4.89326e-07
20299	Ccl22	chemokine (C-C motif) ligand 22	3.13707	0.264376	2.58168e-08	5.11584e-07
73149	Clec4a3	C-type lectin domain family 4, member a3	3.342	0.510349	3.14246e-08	6.1478e-07
218215	Rnf144b	ring finger protein 144B	2.6908	0.298971	3.43882e-08	6.69658e-07
11997	Akr1b7	aldo-keto reductase family 1, member B7	2.05514	-0.309362	4.46228e-08	8.5614e-07
56807	Scamp5	secretory carrier membrane protein 5	2.17065	-0.697686	4.83819e-08	9.21983e-07
226695	Ifi205	interferon activated gene 205	2.1115	-1.02417	6.04707e-08	1.12943e-06
72145	Wdfy3	WD repeat and FYVE domain containing 3	3.36454	0.855805	8.11016e-08	1.47881e-06
18783	Pla2g4a	phospholipase A2, group IVA (cytosolic, calcium-dependent)	2.29206	-0.00199066	9.06946e-08	1.63783e-06
57349	Ppbp	pro-platelet basic protein	2.73108	-0.221752	9.66919e-08	1.74056e-06
26464	Vnn3	vanin 3	2.04177	-0.971718	1.01679e-07	1.82838e-06
66725	Lrrk2	leucine-rich repeat kinase 2	3.33312	0.181182	1.17368e-07	2.08829e-06
170736	Parvb	parvin, beta	2.52353	-0.482522	1.33367e-07	2.35069e-06
14127	Fcer1g	Fc receptor, IgE, high affinity I, gamma polypeptide	3.00422	3.38907	1.43907e-07	2.52069e-06
11600	Angpt1	angiopoietin 1	2.04601	-0.705161	2.11521e-07	3.63717e-06
52163	Camk1	calcium/calmodulin-dependent protein kinase I	2.14285	-0.443016	2.21345e-07	3.79836e-06
50934	Slc7a8	solute carrier family 7 (cationic amino acid transporter, y+ system), member 8	2.56643	0.324846	2.82928e-07	4.75853e-06
56177	Olfm1	olfactomedin 1	2.21865	0.34215	3.63239e-07	6.02535e-06
12443	Ccnd1	cyclin D1	2.52526	-0.172924	6.264e-07	9.9325e-06
269799	Clec4a1	C-type lectin domain family 4, member a1	2.33539	0.684208	6.33386e-07	1.00339e-05
79221	Hdac9	histone deacetylase 9	2.00465	0.854876	7.79833e-07	1.21164e-05
69601	Dab2ip	disabled 2 interacting protein	2.53363	-0.142196	1.29337e-06	1.92615e-05
320832	Sirpb1a	signal-regulatory protein beta 1A	2.29142	-0.834899	1.92422e-06	2.78468e-05
666661	Gm8221	apolipoprotein L 7c pseudogene	3.04255	0.282253	1.93635e-06	2.79984e-05
27052	Aoah	acyloxyacyl hydrolase	2.92689	0.334785	2.49419e-06	3.53982e-05
217262	Abca9	ATP-binding cassette, sub-family A (ABC1), member 9	2.21316	-0.661202	3.78874e-06	5.18131e-05
14131	Fcgr3	Fc receptor, IgG, low affinity III	2.06451	2.1027	3.9692e-06	5.40188e-05
235527	Plscr4	phospholipid scramblase 4	2.12077	-0.717107	4.86158e-06	6.4807e-05
213391	Rassf4	Ras association (RalGDS/AF-6) domain family member 4	2.67443	1.80895	6.62008e-06	8.61451e-05
19018	Scand1	SCAN domain-containing 1	2.92912	1.96477	9.90856e-06	0.000124063
80782	Klrb1b	killer cell lectin-like receptor subfamily B member 1B	2.7862	0.996414	7.29022e-05	0.00073262
17096	Lyn	LYN proto-oncogene, Src family tyrosine kinase	2.0104	2.792	7.88409e-05	0.00078345
