# Supplementary material for: Strong homeostatic TCR signals induce formation of self‐tolerant virtual memory CD8 T cells
Source: EMBO J. 2018 May 11;37(14):e98518. doi: 10.15252/embj.201798518 (PMC6043851; doi:10.15252/embj.201798518)
Supplement: Supplementary file 5 — Table EV4 [file EMBJ-37-e98518-s005.xlsx]

## Sheet: limma_groupvirtMTcells - groupn
EntrezID	Symbol	GeneName	log2 expression VirtualMemory/Naïve	log2A	P.Value	adj.P.Val
20304	Ccl5	chemokine (C-C motif) ligand 5	6.27028	9.5112	1.28935e-185	2.17939e-181
12774	Ccr5	chemokine (C-C motif) receptor 5	5.73119	6.50628	1.7724e-159	1.49794e-155
233328	Lrrk1	leucine-rich repeat kinase 1	5.87179	5.70794	3.23576e-158	1.82313e-154
14457	Gas7	growth arrest specific 7	8.05148	5.59853	2.4111e-154	1.01887e-150
268288	Samd3	sterile alpha motif domain containing 3	5.45258	7.12671	5.30253e-146	1.79257e-142
71887	Ppm1j	protein phosphatase 1J	3.98556	5.85892	8.39827e-138	2.36593e-134
16174	Il18rap	interleukin 18 receptor accessory protein	3.86628	7.10104	1.77104e-129	4.27656e-126
12772	Ccr2	chemokine (C-C motif) receptor 2	6.74234	6.26392	3.58542e-129	7.57555e-126
12766	Cxcr3	chemokine (C-X-C motif) receptor 3	3.75668	7.53134	1.11956e-123	2.10266e-120
242523	Dmrta1	doublesex and mab-3 related transcription factor like family A1	6.65233	5.26099	2.33172e-122	3.9413e-119
27007	Klrk1	killer cell lectin-like receptor subfamily K, member 1	5.10498	6.85945	2.19553e-118	3.09259e-115
20303	Ccl4	chemokine (C-C motif) ligand 4	5.05825	4.06156	1.13507e-115	1.47586e-112
56193	Plek	pleckstrin	7.13055	7.99464	4.09179e-104	4.94025e-101
83490	Pik3ap1	phosphoinositide-3-kinase adaptor protein 1	4.43499	4.50142	2.27487e-103	2.56347e-100
75345	Slamf7	SLAM family member 7	4.03689	6.29703	1.74206e-100	1.84038e-97
16523	Kcnj8	potassium inwardly-rectifying channel, subfamily J, member 8	4.71414	4.52281	2.29553e-98	2.28244e-95
12483	Cd22	CD22 antigen	6.40821	4.65617	8.39302e-98	7.88151e-95
629303	Heatr9	HEAT repeat containing 9	4.96958	4.43482	3.23151e-97	2.87485e-94
57765	Tbx21	T-box 21	3.6467	6.7876	3.81653e-93	3.22554e-90
20200	S100a6	S100 calcium binding protein A6 (calcyclin)	4.73555	5.66275	2.83373e-92	2.28088e-89
16904	Gzmm	granzyme M (lymphocyte met-ase 1)	5.26747	5.74959	3.37172e-91	2.59055e-88
69399	1700025G04Rik	RIKEN cDNA 1700025G04 gene	3.27942	6.70528	4.56446e-91	3.35448e-88
71398	5430427O19Rik	RIKEN cDNA 5430427O19 gene	3.76612	4.32753	2.17479e-88	1.53169e-85
12505	Cd44	CD44 antigen	3.48735	7.8667	2.25048e-86	1.5216e-83
71592	Pogk	pogo transposable element with KRAB domain	2.73375	7.05015	8.31535e-86	5.40594e-83
71720	Osbpl3	oxysterol binding protein-like 3	5.11713	5.00088	1.43154e-85	8.96199e-83
13025	Ctla2b	cytotoxic T lymphocyte-associated protein 2 beta	4.78175	5.31334	1.4881e-82	8.98331e-80
12393	Runx2	runt related transcription factor 2	3.63197	6.09639	1.73988e-80	9.80304e-78
58250	Chst11	carbohydrate sulfotransferase 11	3.3619	5.7368	2.15799e-77	1.17666e-74
64008	Aqp9	aquaporin 9	3.17727	5.12384	2.03605e-75	1.07548e-72
19009	Pou6f1	POU domain, class 6, transcription factor 1	2.43611	7.40055	5.53452e-75	2.83485e-72
16628	Klra10	killer cell lectin-like receptor subfamily A, member 10	6.92237	4.0403	7.24547e-75	3.60206e-72
227717	Qrfp	pyroglutamylated RFamide peptide	4.09797	3.69698	1.44122e-72	6.96029e-70
16185	Il2rb	interleukin 2 receptor, beta chain	2.90405	10.0903	9.72854e-71	4.56782e-68
72160	Tmem163	transmembrane protein 163	5.28094	2.73966	1.3359e-70	6.10289e-68
16641	Klrc1	killer cell lectin-like receptor subfamily C, member 1	4.97733	4.89698	1.57656e-67	6.83297e-65
244234	5830411N06Rik	RIKEN cDNA 5830411N06 gene	5.77602	6.78228	1.76555e-67	7.46079e-65
12145	Cxcr5	chemokine (C-X-C motif) receptor 5	4.23124	5.38694	4.27181e-67	1.76113e-64
13024	Ctla2a	cytotoxic T lymphocyte-associated protein 2 alpha	5.23096	7.95255	7.76377e-67	3.12455e-64
269941	Chsy1	chondroitin sulfate synthase 1	2.3323	7.80242	4.52282e-66	1.77789e-63
74318	Hopx	HOP homeobox	2.47041	6.52217	1.0749e-64	4.12933e-62
14130	Fcgr2b	Fc receptor, IgG, low affinity IIb	5.23426	3.92319	4.52174e-64	1.69846e-61
13143	Dapk2	death-associated protein kinase 2	4.55689	3.11948	3.48452e-63	1.28041e-60
63872	Zfp296	zinc finger protein 296	3.35441	4.24661	8.11084e-62	2.91697e-59
243655	Klre1	killer cell lectin-like receptor family E member 1	7.57109	5.51522	4.23686e-61	1.49199e-58
17064	Cd93	CD93 antigen	4.69044	3.11097	2.49151e-60	8.59468e-58
11881	Arsb	arylsulfatase B	2.756	7.45469	4.46871e-60	1.51069e-57
214230	Pak6	p21 protein (Cdc42/Rac)-activated kinase 6	4.70867	2.70071	1.60754e-59	5.32789e-57
14579	Gem	GTP binding protein (gene overexpressed in skeletal muscle)	4.11646	4.13073	1.75399e-59	5.70149e-57
329731	Fam19a3	family with sequence similarity 19, member A3	4.28306	2.8329	2.02697e-59	6.46452e-57
22724	Zbtb7b	zinc finger and BTB domain containing 7B	3.88174	3.33753	8.00362e-57	2.41581e-54
381738	Drc1	dynein regulatory complex subunit 1	3.58514	3.85492	1.84884e-56	5.48262e-54
16630	Klra12	killer cell lectin-like receptor subfamily A, member 12	8.30577	8.02855	4.56585e-56	1.30808e-53
71228	Dlg5	discs, large homolog 5 (Drosophila)	5.3397	3.32785	5.30269e-56	1.49386e-53
50930	Tnfsf14	tumor necrosis factor (ligand) superfamily, member 14	3.40894	4.91079	5.89864e-56	1.6345e-53
171211	Edaradd	EDAR (ectodysplasin-A receptor)-associated death domain	4.19412	3.56474	1.23955e-55	3.37937e-53
244233	Cd163l1	CD163 molecule-like 1	6.75132	6.45143	1.36575e-54	3.66432e-52
17916	Myo1f	myosin IF	2.2799	7.95842	1.97712e-54	5.22177e-52
100043314	Tigit	T cell immunoreceptor with Ig and ITIM domains	4.99032	4.14336	9.8616e-54	2.52562e-51
100041546	Ly6c2	lymphocyte antigen 6 complex, locus C2	2.60605	9.60876	2.70184e-53	6.81629e-51
77579	Myh10	myosin, heavy polypeptide 10, non-muscle	4.43461	3.46168	4.90386e-53	1.21897e-50
16411	Itgax	integrin alpha X	3.66724	6.35914	7.47139e-53	1.83027e-50
53321	Cntnap1	contactin associated protein-like 1	4.29119	1.75898	1.17581e-51	2.83925e-49
12298	Cacnb4	calcium channel, voltage-dependent, beta 4 subunit	3.91753	2.22908	5.5452e-51	1.30181e-48
16642	Klrc2	killer cell lectin-like receptor subfamily C, member 2	4.22809	2.33421	3.0823e-50	7.04057e-48
24064	Spry2	sprouty homolog 2 (Drosophila)	5.21429	3.66334	6.04373e-50	1.36209e-47
16963	Xcl1	chemokine (C motif) ligand 1	4.42233	5.28274	9.50226e-50	2.11338e-47
20715	Serpina3g	serine (or cysteine) peptidase inhibitor, clade A, member 3G	3.91448	4.85667	4.06809e-49	8.81576e-47
67122	Nrarp	Notch-regulated ankyrin repeat protein	2.63887	4.05155	2.91412e-47	6.2351e-45
79410	Klra23	killer cell lectin-like receptor subfamily A, member 23	8.47437	8.31176	4.53484e-47	9.58156e-45
319876	Cobll1	Cobl-like 1	2.80527	5.07687	1.36464e-45	2.84772e-43
14190	Fgl2	fibrinogen-like protein 2	3.31238	4.18715	4.31843e-45	8.90176e-43
16631	Klra13-ps	killer cell lectin-like receptor subfamily A, member 13, pseudogene	8.45649	8.26255	1.00724e-43	2.02682e-41
73174	Tbkbp1	TBK1 binding protein 1	3.11021	3.12704	2.73788e-43	5.44451e-41
211914	Asap2	ArfGAP with SH3 domain, ankyrin repeat and PH domain 2	2.67964	3.58415	4.08628e-43	7.84892e-41
11630	Aim1	absent in melanoma 1	2.05409	8.22195	1.60205e-41	3.00882e-39
14103	Fasl	Fas ligand (TNF superfamily, member 6)	4.34762	4.28228	3.02223e-41	5.61372e-39
80981	Arl4d	ADP-ribosylation factor-like 4D	4.73155	4.99274	2.26294e-39	4.0692e-37
20502	Slc16a2	solute carrier family 16 (monocarboxylic acid transporters), member 2	4.06849	3.01137	2.34123e-39	4.16567e-37
71862	Gpr160	G protein-coupled receptor 160	3.06124	3.42862	1.10718e-38	1.90965e-36
73598	1700001O22Rik	RIKEN cDNA 1700001O22 gene	3.8282	1.86806	1.73522e-38	2.96268e-36
13813	Eomes	eomesodermin	2.41631	7.94575	2.19361e-38	3.67115e-36
14841	Gsg2	germ cell-specific gene 2	2.7635	4.11446	7.70814e-38	1.25279e-35
16431	Itm2a	integral membrane protein 2A	3.1956	7.67011	8.63771e-38	1.39051e-35
17948	Naip2	NLR family, apoptosis inhibitory protein 2	2.215	4.09937	1.82562e-37	2.91118e-35
102502	Pls1	plastin 1 (I-isoform)	5.96902	3.31931	2.56591e-37	4.01588e-35
170706	Tmem37	transmembrane protein 37	3.25206	2.60493	2.63782e-36	3.98098e-34
71223	Gpr15	G protein-coupled receptor 15	3.05838	3.25853	3.02774e-36	4.52902e-34
16529	Kcnk5	potassium channel, subfamily K, member 5	3.69789	3.42279	6.07635e-36	8.93118e-34
16634	Klra3	killer cell lectin-like receptor, subfamily A, member 3	5.26017	4.61938	6.20223e-36	9.03762e-34
93971	Klra19	killer cell lectin-like receptor, subfamily A, member 19	7.11328	5.70566	1.07318e-35	1.53728e-33
104215	Rhoq	ras homolog family member Q	2.52593	4.72401	1.16054e-35	1.64846e-33
22612	Yes1	YES proto-oncogene 1, Src family tyrosine kinase	3.04192	3.09225	1.91407e-35	2.67384e-33
16637	Klra6	killer cell lectin-like receptor, subfamily A, member 6	7.10202	5.72789	3.81055e-35	5.27949e-33
20302	Ccl3	chemokine (C-C motif) ligand 3	3.57482	3.17419	5.61595e-35	7.71759e-33
11540	Adora2a	adenosine A2a receptor	2.09239	5.65982	1.97102e-33	2.58265e-31
213402	Armc2	armadillo repeat containing 2	4.23319	1.69689	5.48503e-33	7.13181e-31
231510	Agpat9	1-acylglycerol-3-phosphate O-acyltransferase 9	5.60996	4.18459	5.75794e-33	7.42951e-31
18591	Pdgfb	platelet derived growth factor, B polypeptide	3.74548	3.82936	1.39014e-32	1.76673e-30
215114	Hip1	huntingtin interacting protein 1	2.76752	3.30651	4.25971e-32	5.33347e-30
26386	Hsf4	heat shock transcription factor 4	3.30294	2.2207	7.17043e-32	8.91189e-30
16639	Klra8	killer cell lectin-like receptor, subfamily A, member 8	6.40149	4.21777	2.33434e-31	2.85923e-29
93968	Klra21	killer cell lectin-like receptor subfamily A, member 21	5.81213	3.47214	2.93451e-31	3.56849e-29
70025	Acot7	acyl-CoA thioesterase 7	2.15074	4.77742	4.36219e-30	5.19254e-28
243931	Tshz3	teashirt zinc finger family member 3	3.5688	1.97546	8.69906e-30	1.02825e-27
13074	Cyp17a1	cytochrome P450, family 17, subfamily a, polypeptide 1	3.30694	1.25824	9.91181e-30	1.16347e-27
654449	Klra14-ps	killer cell lectin-like receptor subfamily A, member 14, pseudogene	4.16423	1.89689	1.93232e-29	2.25256e-27
17951	Naip5	NLR family, apoptosis inhibitory protein 5	3.10152	2.49825	2.39222e-29	2.76957e-27
94226	S1pr5	sphingosine-1-phosphate receptor 5	2.55699	4.90095	3.03698e-29	3.46852e-27
263406	Plekhg3	pleckstrin homology domain containing, family G (with RhoGef domain) member 3	2.18226	4.40293	3.30097e-29	3.74472e-27
17920	Myo6	myosin VI	2.58565	4.00208	1.09568e-28	1.21844e-26
77383	C030029H02Rik	RIKEN cDNA C030029H02 gene	4.80281	1.42335	1.81363e-28	2.00365e-26
52589	Ncald	neurocalcin delta	2.45292	3.58623	2.55668e-28	2.8062e-26
16640	Klra9	killer cell lectin-like receptor subfamily A, member 9	5.46799	3.5573	3.04682e-28	3.30131e-26
22658	Pcgf2	polycomb group ring finger 2	2.90966	2.43568	5.40542e-28	5.7464e-26
11554	Adrb1	adrenergic receptor, beta 1	3.10085	0.0989139	7.7972e-28	8.13556e-26
58179	Klrc3	killer cell lectin-like receptor subfamily C, member 3	3.35227	0.883661	1.13272e-27	1.16747e-25
66995	Zcchc18	zinc finger, CCHC domain containing 18	2.19271	5.03726	2.21633e-27	2.22992e-25
77300	Raph1	Ras association (RalGDS/AF-6) and pleckstrin homology domains 1	2.36506	2.91098	2.77016e-27	2.73825e-25
381693	Wdr95	WD40 repeat domain 95	2.25922	4.24555	3.81127e-27	3.74546e-25
16638	Klra7	killer cell lectin-like receptor, subfamily A, member 7	6.91425	5.52869	2.04488e-26	1.94183e-24
20187	Ryk	receptor-like tyrosine kinase	3.19462	1.6039	2.06446e-26	1.94947e-24
216551	Lgalsl	lectin, galactoside binding-like	2.11863	3.21116	3.64064e-26	3.41876e-24
217866	Cdc42bpb	CDC42 binding protein kinase beta	2.85957	0.323234	5.72898e-26	5.35011e-24
320802	Ifitm10	interferon induced transmembrane protein 10	2.62794	4.05551	8.25718e-26	7.66874e-24
15978	Ifng	interferon gamma	3.98769	4.79295	8.49673e-26	7.8481e-24
70784	Rasl12	RAS-like, family 12	3.19085	1.4248	3.31211e-25	2.96214e-23
100502942	Gm4814	predicted gene 4814	3.23542	3.17743	4.78494e-25	4.23053e-23
11853	Rhoc	ras homolog family member C	3.2505	1.76862	4.80543e-25	4.23053e-23
11811	Apobec2	apolipoprotein B mRNA editing enzyme, catalytic polypeptide 2	3.18256	2.26822	4.90581e-25	4.29652e-23
381290	Atp2b4	ATPase, Ca++ transporting, plasma membrane 4	2.18772	6.06746	5.96625e-25	5.19833e-23
243659	Styk1	serine/threonine/tyrosine kinase 1	5.39562	2.78384	8.54041e-25	7.403e-23
56018	Stard10	START domain containing 10	2.31293	3.4289	8.69962e-25	7.50253e-23
98970	Fibcd1	fibrinogen C domain containing 1	3.77314	1.96069	1.11362e-24	9.55511e-23
329650	Med12l	mediator complex subunit 12-like	2.48944	3.01453	1.9278e-24	1.62928e-22
380686	Cnrip1	cannabinoid receptor interacting protein 1	2.72764	2.68284	2.39665e-24	2.01545e-22
18830	Pltp	phospholipid transfer protein	2.20606	3.62593	4.35435e-24	3.64365e-22
15007	H2-Q10	histocompatibility 2, Q region locus 10	2.60678	4.03999	7.28135e-23	5.91714e-21
106369	Ypel1	yippee-like 1 (Drosophila)	2.83069	1.59428	1.24187e-22	1.00437e-20
236285	Lancl3	LanC lantibiotic synthetase component C-like 3 (bacterial)	2.61984	2.01652	1.39057e-22	1.11928e-20
27355	Pald1	phosphatase domain containing, paladin 1	2.44193	2.30067	4.08891e-22	3.18501e-20
104759	Pld4	phospholipase D family, member 4	3.54335	2.63501	5.25704e-22	4.07614e-20
16636	Klra5	killer cell lectin-like receptor, subfamily A, member 5	4.766	2.12273	6.31376e-22	4.87313e-20
20708	Serpinb6b	serine (or cysteine) peptidase inhibitor, clade B, member 6b	2.00799	6.10781	7.47918e-22	5.72039e-20
20198	S100a4	S100 calcium binding protein A4	2.52058	3.85941	8.47629e-22	6.45381e-20
13861	Epx	eosinophil peroxidase	2.98874	-0.44458	8.80047e-22	6.6706e-20
14561	Gdf11	growth differentiation factor 11	2.15991	3.46819	2.91452e-21	2.16071e-19
17952	Naip6	NLR family, apoptosis inhibitory protein 6	2.71308	0.664413	5.86084e-21	4.32601e-19
320407	Klri2	killer cell lectin-like receptor family I member 2	3.01785	2.96191	6.98885e-21	5.11396e-19
16332	Inppl1	inositol polyphosphate phosphatase-like 1	2.24084	2.84508	1.10979e-20	8.01659e-19
233038	Nccrp1	non-specific cytotoxic cell receptor protein 1 homolog (zebrafish)	2.59913	0.379236	1.13143e-20	8.13811e-19
12306	Anxa2	annexin A2	2.68598	6.26673	2.7788e-20	1.95709e-18
76574	Mfsd2a	major facilitator superfamily domain containing 2A	2.71588	1.03976	3.324e-20	2.31216e-18
320398	Lrig3	leucine-rich repeats and immunoglobulin-like domains 3	2.95324	1.11166	5.31763e-20	3.63903e-18
76469	Cmya5	cardiomyopathy associated 5	2.21052	2.51711	5.9976e-20	4.0878e-18
214359	Tmem51	transmembrane protein 51	2.83651	1.29845	1.07119e-19	7.15666e-18
192120	Bspry	B-box and SPRY domain containing	2.73582	1.47999	1.93739e-19	1.28423e-17
14064	F2rl2	coagulation factor II (thrombin) receptor-like 2	2.22518	3.2554	2.11804e-19	1.39848e-17
27423	Klra15	killer cell lectin-like receptor, subfamily A, member 15	6.60955	5.20057	5.51122e-19	3.59676e-17
14314	Fstl1	follistatin-like 1	2.89599	0.0508646	8.13362e-19	5.26753e-17
13052	Cxadr	coxsackie virus and adenovirus receptor	2.92645	1.05455	1.052e-18	6.76121e-17
74050	4921525O09Rik	RIKEN cDNA 4921525O09 gene	2.1201	4.17477	1.31961e-18	8.41714e-17
53880	Naip7	NLR family, apoptosis inhibitory protein 7	2.52269	0.192271	1.64354e-18	1.04439e-16
93969	Klra22	killer cell lectin-like receptor subfamily A, member 22	6.10483	4.72039	4.36306e-18	2.68177e-16
12981	Csf2	colony stimulating factor 2 (granulocyte-macrophage)	2.76177	0.906851	4.80513e-18	2.94279e-16
227327	B3gnt7	UDP-GlcNAc:betaGal beta-1,3-N-acetylglucosaminyltransferase 7	2.69644	0.651183	9.03394e-18	5.47314e-16
20856	Stc2	stanniocalcin 2	3.23529	0.917458	5.46532e-17	3.11045e-15
18799	Plcd1	phospholipase C, delta 1	2.28922	0.159256	6.2371e-17	3.53778e-15
209378	Itih5	inter-alpha (globulin) inhibitor H5	2.54535	4.03522	7.66991e-17	4.30713e-15
14727	Lilr4b	leukocyte immunoglobulin-like receptor, subfamily B, member 4B	2.7211	2.39794	9.69618e-17	5.39127e-15
52150	Kcnk6	potassium inwardly-rectifying channel, subfamily K, member 6	2.35361	2.52534	1.45681e-16	8.0736e-15
100340	Smpdl3b	sphingomyelin phosphodiesterase, acid-like 3B	2.42583	3.21707	1.62425e-16	8.97213e-15
231821	Adap1	ArfGAP with dual PH domains 1	2.52694	2.57013	1.63299e-16	8.991e-15
93970	Klra18	killer cell lectin-like receptor, subfamily A, member 18	7.00432	6.16399	1.84528e-16	1.00615e-14
14465	Gata6	GATA binding protein 6	2.71861	-0.386807	2.7686e-16	1.49993e-14
16635	Klra4	killer cell lectin-like receptor, subfamily A, member 4	6.86158	5.90133	2.90205e-16	1.5672e-14
15900	Irf8	interferon regulatory factor 8	2.0742	4.30007	4.41033e-16	2.34427e-14
654450	NA	NA	6.79054	5.80063	6.0987e-16	3.22145e-14
238393	Serpina3f	serine (or cysteine) peptidase inhibitor, clade A, member 3F	2.49707	1.1623	6.73015e-16	3.53291e-14
223254	Farp1	FERM, RhoGEF (Arhgef) and pleckstrin domain protein 1 (chondrocyte-derived)	2.0312	2.33604	1.2397e-15	6.42782e-14
29857	Mapk12	mitogen-activated protein kinase 12	2.24918	0.60628	1.33758e-15	6.893e-14
12398	Cbfa2t3	core-binding factor, runt domain, alpha subunit 2, translocated to, 3 (human)	2.69062	0.454696	1.96686e-15	1.01051e-13
56857	Slc37a2	solute carrier family 37 (glycerol-3-phosphate transporter), member 2	2.17963	3.95722	3.37718e-15	1.71425e-13
102871	D330045A20Rik	RIKEN cDNA D330045A20 gene	2.36991	-0.6352	4.48713e-15	2.21772e-13
16627	Klra1	killer cell lectin-like receptor, subfamily A, member 1	5.83638	5.647	1.31179e-14	6.31716e-13
21873	Tjp2	tight junction protein 2	2.56612	2.63012	1.38799e-14	6.66513e-13
59056	Evc	Ellis van Creveld gene syndrome	2.52397	-0.329641	1.86202e-14	8.86586e-13
68428	Steap3	STEAP family member 3	2.35624	2.84033	2.76534e-14	1.29481e-12
64540	Tspan4	tetraspanin 4	2.3205	2.76312	2.96804e-14	1.37826e-12
20893	Bhlhe40	basic helix-loop-helix family, member e40	2.28637	4.78335	3.23979e-14	1.49623e-12
72097	2010300C02Rik	RIKEN cDNA 2010300C02 gene	2.02015	2.66222	7.63715e-14	3.45162e-12
17059	Klrb1c	killer cell lectin-like receptor subfamily B member 1C	3.01492	4.83812	9.54197e-14	4.30101e-12
244694	Kdm4d	lysine (K)-specific demethylase 4D	2.14814	0.770171	1.04828e-13	4.71252e-12
68070	Pdzd2	PDZ domain containing 2	2.4718	-0.119875	1.52331e-13	6.79379e-12
12777	Ccr10	chemokine (C-C motif) receptor 10	2.08484	-1.15562	3.13143e-13	1.36419e-11
12162	Bmp7	bone morphogenetic protein 7	2.51528	0.614602	3.25997e-13	1.41291e-11
14728	Lilrb4a	leukocyte immunoglobulin-like receptor, subfamily B, member 4A	2.28118	2.64073	5.63862e-13	2.39471e-11
75906	Fam184a	family with sequence similarity 184, member A	3.3188	0.452611	1.97308e-12	8.05578e-11
19663	Rbpms	RNA binding protein gene with multiple splicing	3.15025	0.979132	2.49288e-12	1.01048e-10
56461	Kcnip3	Kv channel interacting protein 3, calsenilin	2.17616	1.94252	3.15352e-12	1.26313e-10
12348	Car11	carbonic anhydrase 11	2.16666	1.37413	4.95583e-12	1.9481e-10
16398	Itga2	integrin alpha 2	2.33818	2.59442	7.5054e-12	2.85729e-10
330958	A730043L09Rik	RIKEN cDNA A730043L09 gene	2.31517	-0.184894	8.28274e-12	3.11811e-10
18719	Pip5k1b	phosphatidylinositol-4-phosphate 5-kinase, type 1 beta	2.26944	1.91588	1.71772e-11	6.28402e-10
13511	Dsg2	desmoglein 2	2.52178	-0.265341	3.53429e-11	1.26301e-09
14938	Gzma	granzyme A	2.51522	5.73173	1.37154e-10	4.70247e-09
70788	Klhl30	kelch-like 30	2.46563	0.0168598	1.47245e-10	5.02804e-09
107889	Gcm2	glial cells missing homolog 2 (Drosophila)	2.03381	-0.966307	2.64047e-10	8.75135e-09
66184	Rps4l	ribosomal protein S4-like	2.07505	-0.245695	2.72136e-10	9.0018e-09
52480	Snhg14	small nucleolar RNA host gene 14	2.0727	0.851444	2.50763e-09	7.2704e-08
71602	Myo1e	myosin IE	2.06166	1.77288	2.83887e-09	8.16078e-08
18768	Pkib	protein kinase inhibitor beta, cAMP dependent, testis specific	2.65299	0.642307	6.6257e-09	1.82997e-07
14127	Fcer1g	Fc receptor, IgE, high affinity I, gamma polypeptide	2.74986	3.38907	1.2781e-08	3.42917e-07
17756	Map2	microtubule-associated protein 2	2.06931	2.0157	3.14009e-08	8.05417e-07
327957	Scimp	SLP adaptor and CSK interacting membrane protein	2.33313	0.549617	4.2576e-08	1.07412e-06
240672	Dusp5	dual specificity phosphatase 5	2.29571	3.90521	8.01595e-08	1.93562e-06
17096	Lyn	LYN proto-oncogene, Src family tyrosine kinase	2.42964	2.792	1.14077e-07	2.69307e-06
12919	Crhbp	corticotropin releasing hormone binding protein	2.65673	0.429781	1.68993e-06	3.44987e-05
