# Supplementary material for: Strong homeostatic TCR signals induce formation of self‐tolerant virtual memory CD8 T cells
Source: EMBO J. 2018 May 11;37(14):e98518. doi: 10.15252/embj.201798518 (PMC6043851; doi:10.15252/embj.201798518)
Supplement: Supplementary file 6 — Table EV5 [file EMBJ-37-e98518-s006.xlsx]

## Sheet: limma_grouptrueMTcells - groupv
EntrezID	Symbol	GeneName	log2 expression TrueMemory/VirtualMemory	log2A	P.Value	adj.P.Val
75617	Rps25	ribosomal protein S25	-3.83826	6.04779	1.56996e-92	2.94856e-89
22186	Uba52	ubiquitin A-52 residue ribosomal protein fusion product 1	-4.26928	4.09696	3.51507e-84	5.40139e-81
19921	Rpl19	ribosomal protein L19	-3.51092	5.48317	3.58588e-71	4.66247e-68
69539	Trnp1	TMF1-regulated nuclear protein 1	-3.7556	4.45536	2.01067e-44	1.02989e-41
74055	Plce1	phospholipase C, epsilon 1	-3.83316	2.49744	1.8239e-43	8.80839e-41
77579	Myh10	myosin, heavy polypeptide 10, non-muscle	-4.0511	3.46168	1.58068e-38	6.36149e-36
53321	Cntnap1	contactin associated protein-like 1	-3.50383	1.75898	5.84816e-34	1.86512e-31
11931	Atp1b1	ATPase, Na+/K+ transporting, beta 1 polypeptide	-2.62636	7.54306	4.43633e-31	1.15365e-28
381738	Drc1	dynein regulatory complex subunit 1	-2.71862	3.85492	2.48126e-30	5.66766e-28
272322	Arntl2	aryl hydrocarbon receptor nuclear translocator-like 2	-3.20941	0.755977	8.50605e-30	1.84331e-27
244234	5830411N06Rik	RIKEN cDNA 5830411N06 gene	-3.6004	6.78228	1.40141e-26	2.632e-24
74050	4921525O09Rik	RIKEN cDNA 4921525O09 gene	-2.83653	4.17477	4.95019e-25	8.28446e-23
231510	Agpat9	1-acylglycerol-3-phosphate O-acyltransferase 9	-5.18463	4.18459	1.82618e-23	2.57233e-21
16431	Itm2a	integral membrane protein 2A	-2.51119	7.67011	1.2722e-20	1.2288e-18
244233	Cd163l1	CD163 molecule-like 1	-3.85659	6.45143	2.16983e-19	1.86176e-17
170770	Bbc3	BCL2 binding component 3	-2.42439	5.37003	9.94971e-19	7.97061e-17
83993	Tbx19	T-box 19	-2.32018	-0.382544	3.87835e-17	2.44611e-15
54403	Slc4a4	solute carrier family 4 (anion exchanger), member 4	-3.12468	1.02505	2.45182e-16	1.3412e-14
98970	Fibcd1	fibrinogen C domain containing 1	-3.21621	1.96069	4.26228e-16	2.21678e-14
12945	Dmbt1	deleted in malignant brain tumors 1	-2.65165	1.74311	1.15228e-15	5.79673e-14
102502	Pls1	plastin 1 (I-isoform)	-3.94145	3.31931	1.70245e-15	8.35493e-14
238405	Adam6b	a disintegrin and metallopeptidase domain 6B	-2.45232	2.92267	1.93106e-15	9.37951e-14
56874	Rnf32	ring finger protein 32	-2.05074	2.30516	2.50894e-15	1.19461e-13
100043314	Tigit	T cell immunoreceptor with Ig and ITIM domains	-2.52158	4.14336	3.21537e-15	1.5097e-13
213402	Armc2	armadillo repeat containing 2	-2.80209	1.69689	3.20941e-14	1.36991e-12
77057	Ston1	stonin 1	-2.13827	0.569512	6.55491e-14	2.68275e-12
17996	Neb	nebulin	-2.22774	3.86386	2.10155e-13	8.16609e-12
67198	Spats2l	spermatogenesis associated, serine-rich 2-like	-2.03595	0.744552	4.02176e-13	1.50731e-11
71228	Dlg5	discs, large homolog 5 (Drosophila)	-2.35536	3.32785	6.19337e-13	2.27086e-11
16628	Klra10	killer cell lectin-like receptor subfamily A, member 10	-2.39545	4.0403	6.82019e-12	2.20003e-10
13861	Epx	eosinophil peroxidase	-2.30455	-0.44458	1.4936e-11	4.60698e-10
16785	Rpsa	ribosomal protein SA	-2.20924	6.11653	1.54223e-11	4.7397e-10
68428	Steap3	STEAP family member 3	-2.18344	2.84033	9.62611e-11	2.67615e-09
70809	Clec2g	C-type lectin domain family 2, member g	-2.5678	0.539402	1.16611e-10	3.1843e-09
320974	Lrrn4	leucine rich repeat neuronal 4	-2.22772	0.74763	1.26216e-10	3.43546e-09
751556	Mir682	microRNA 682	-3.08783	3.94606	7.77279e-10	1.91801e-08
330958	A730043L09Rik	RIKEN cDNA A730043L09 gene	-2.12603	-0.184894	1.73788e-09	4.13156e-08
77383	C030029H02Rik	RIKEN cDNA C030029H02 gene	-3.03836	1.42335	4.11526e-09	9.22549e-08
12919	Crhbp	corticotropin releasing hormone binding protein	-3.34084	0.429781	7.02871e-09	1.52215e-07
17756	Map2	microtubule-associated protein 2	-2.21209	2.0157	6.98649e-08	1.28782e-06
16630	Klra12	killer cell lectin-like receptor subfamily A, member 12	-2.29262	8.02855	3.51395e-07	5.8346e-06
79410	Klra23	killer cell lectin-like receptor subfamily A, member 23	-2.17107	8.31176	1.24843e-05	0.000153248
14924	Magi1	membrane associated guanylate kinase, WW and PDZ domain containing 1	-2.35493	0.247941	1.78114e-05	0.000209472
16627	Klra1	killer cell lectin-like receptor, subfamily A, member 1	-3.26578	5.647	1.87005e-05	0.000219206
16631	Klra13-ps	killer cell lectin-like receptor subfamily A, member 13, pseudogene	-2.1712	8.26255	2.57996e-05	0.00029209
