# Supplementary material for: Strong homeostatic TCR signals induce formation of self‐tolerant virtual memory CD8 T cells
Source: EMBO J. 2018 May 11;37(14):e98518. doi: 10.15252/embj.201798518 (PMC6043851; doi:10.15252/embj.201798518)
Supplement: Supplementary file 8 — Source Data for Figure 1 [file EMBJ-37-e98518-s007.zip]

Archive with 6 entries (6 files):
- embj201798518-sup-0012-SDataFig1I.xlsx
- embj201798518-sup-0007-SDataFig1B.xlsx
- embj201798518-sup-0008-SDataFig1C.xlsx
- embj201798518-sup-0009-SDataFig1D.xlsx
- embj201798518-sup-0010-SDataFig1F.xlsx
- embj201798518-sup-0011-SDataFig1H.xlsx
