# Supplementary material for: Strong homeostatic TCR signals induce formation of self‐tolerant virtual memory CD8 T cells
Source: EMBO J. 2018 May 11;37(14):e98518. doi: 10.15252/embj.201798518 (PMC6043851; doi:10.15252/embj.201798518)
Supplement: Supplementary file 8 — Source Data for Figure 1 [file EMBJ-37-e98518-s007.zip › embj201798518-sup-0012-SDataFig1I.xlsx]

## Sheet: Sheet1
CD8.4 OT-I in B6/8.4 chimera	OTI in B6/OTI chimera	CD8.4 OT-I in 8.4/OTI chimera	OTI in 8.4/OTI chimera
63.9	30.1	56.9	34.3
76.6	41.5	58.1	39.4
76.6	36.2	79.2	38.7
71.2	31.4	68.4	21.4
91.2556	40.0841	87.508	37.8729
91.8734	62.2304	84.4887	53.2212
