# Supplementary material for: Strong homeostatic TCR signals induce formation of self‐tolerant virtual memory CD8 T cells
Source: EMBO J. 2018 May 11;37(14):e98518. doi: 10.15252/embj.201798518 (PMC6043851; doi:10.15252/embj.201798518)
Supplement: Supplementary file 8 — Source Data for Figure 1 [file EMBJ-37-e98518-s007.zip › embj201798518-sup-0007-SDataFig1B.xlsx]

## Sheet: NP372E
NP372E, CD69
CD8WT F5									CD8.4 F5
76	32.1	39.4	40.7	71	73.2	40.5			83.2	42.8	53.2	53.8	82.1	72.6	64.3
76.2	30.3	28.7	30.6	57.4	54.9	37.5			82.2	35.3	37	46.1	64	57.8	44.3
68.5	19.8	19	19.9	40.9	36	32.1			77.5	27	30.1	31	54.7	36.6	39.7
49.2	8.79	10.7	14.1	25.9	21.2	19.2			66.4	11.3	19.3	18.6	40.2	27.8	26.9
25.1	2.05	3.48	3.03	9.02	7.85	6.13			36.3	2.36	6.46	6.3	14	10.2	7.89
8.99	0.65	0.85	0.73	1.58	2.31	1.33			17.3	1	1.59	5.18	3.19	2.41	2.18
6.1	0.5	1.07	0.43	0.78	1.42	0.82			12.6	0.74	0.93	1.7	1.77	1.62	1.63
NP372E, CD25
CD8WT F5									CD8.4 F5
70	17.4	20.1	34.1	59.8	66.7	31.9			78.1	24.3	31	49.7	70.9	62.8	53.7
70	15.7	11.9	24.3	44.3	46.1	28			77.7	15.4	16.8	41.6	51.4	46	33.4
63.9	8.82	6.39	15	28.3	26.9	21.3			71.9	10.3	11.8	26.1	40.2	22.9	28.1
44.6	3.39	2.92	8.69	13.6	12.1	11.6			61.7	3.28	5.46	13.1	23.5	13.7	14.2
24.4	0.84	0.7	1.48	3.2	3.48	3.87			33.1	0.53	1.63	2.72	3.95	3.66	3.75
10.4	0.46	0.32	0.41	0.35	0.95	1.36			17	0.32	0.65	2.06	0.96	0.92	1.36
7.41	0.44	0.16	0.37	0.28	0.54	0.74			14.1	0.23	0.45	0.81	0.57	0.69	1.36

## Sheet: NP68
NP68, CD69
CD8WT F5								CD8.4 F5
95.6	85.9	82.6	74.4	99.1	96.5	89.7		97.1	86.1	74.5	82.9	99.5	96.7	93.8
91.1	69.1	72.3	61.5	98.5	82.2	81.6		93.6	69.7	74.4	77.6	99.1	89.8	87.6
86.3	55.1	57.6	49.6	92.6	66.6	59.2		89.6	65.7	60.6	66	97.5	72.2	76.3
75.1	40	46.8	33.3	84.6	50.7	43.3		82	39.9	43.3	50.6	91.2	50.5	55.2
52.6	10.3	25	16	70.3	22	21.5		64.2	14.4	21.1	28.8	82.2	30.7	27.3
18.8	1.78	7.19	3.36	49	6.22	3.77		28.9	2.19	10.8	9.62	64.9	8.65	6.27
7.64	0.8	18.3	3.63	29.2	1.16	1.43		15.4	1.15	8.68	9.04	38.4	2.42	1.95
NP68, CD25
CD8WT F5								CD8.4 F5
94	79	76.4	71.5	98.1	95	88		96.6	83.7	70.9	81.8	99.1	95.3	93.1
89	64.4	67.3	59	97.1	79.4	79.2		92.8	66	70.3	76.3	98.7	87.8	86.7
83.8	49.4	51.3	47	90.7	62.8	55.9		88.5	61.8	55.7	64.2	96.6	68.5	74.2
71.4	28.9	39.1	29.5	82.4	45.8	38.5		79.4	29	34.8	47.5	89.9	44.3	51.3
47.9	3.69	11.3	11.2	67.3	14.5	13.7		60.1	4.77	7.46	24.7	80	20.8	18.8
16	1.15	1.79	1.36	44.5	2.64	2.3		26.5	0.57	2.61	4.99	60.8	3	2.34
8.78	0.47	4.87	1.67	20.3	0.55	0.86		16.4	0.37	2.12	4.01	30.2	0.74	1.46
