# Supplementary material for: Strong homeostatic TCR signals induce formation of self‐tolerant virtual memory CD8 T cells
Source: EMBO J. 2018 May 11;37(14):e98518. doi: 10.15252/embj.201798518 (PMC6043851; doi:10.15252/embj.201798518)
Supplement: Supplementary file 8 — Source Data for Figure 1 [file EMBJ-37-e98518-s007.zip › embj201798518-sup-0008-SDataFig1C.xlsx]

## Sheet: Sheet1
CD8 F5 NP68/LPS	CD8.4 F5 NP68/LPS	CD8 F5 LPS only	CD8.4 F5 LPS only
28376	167723	4484	9681
25834	170557	12850	20486
107531	181885	15311	19918
16265	234368	12847	15938
100339	14276	3399	16409
16847	118489	16651	9143
25411	196910	10158	11007
96590	84062	18885	22902
77059	117823
92619	160183
104223	174537
137701	129357
	209133
