# Supplementary material for: Strong homeostatic TCR signals induce formation of self‐tolerant virtual memory CD8 T cells
Source: EMBO J. 2018 May 11;37(14):e98518. doi: 10.15252/embj.201798518 (PMC6043851; doi:10.15252/embj.201798518)
Supplement: Supplementary file 8 — Source Data for Figure 1 [file EMBJ-37-e98518-s007.zip › embj201798518-sup-0009-SDataFig1D.xlsx]

## Sheet: Sheet1
LM-NP68; F5 CD8WT	LM-NP68; F5 CD8.4	LM-empty; F5 CD8WT	LM-empty; F5 CD8.4
5.39	7.13	0.01	0.02
5.1	9.51	0.03	0.03
6.45	18.46	0.03	0.04
7.68	15.81
7.6	20.18
