# Supplementary material for: Strong homeostatic TCR signals induce formation of self‐tolerant virtual memory CD8 T cells
Source: EMBO J. 2018 May 11;37(14):e98518. doi: 10.15252/embj.201798518 (PMC6043851; doi:10.15252/embj.201798518)
Supplement: Supplementary file 8 — Source Data for Figure 1 [file EMBJ-37-e98518-s007.zip › embj201798518-sup-0010-SDataFig1F.xlsx]

## Sheet: Sheet1
NAÏVE			MEMORY
CD8WT	CD8WT/.4 het	CD8.4	CD8WT	CD8WT/.4 het	CD8.4
70.9527	34.4835	28.5415	37.5051	56.123	59.5098
58.9612	16.8381	9.9302	15.3136	55.8575	69.7569
43.7358	22.434	13.5844	39.26	52.8365	78.3286
62.9	18.7175	9.58	34.8	67.4864	89.2
51.2	16	10.5	29.7	82.8	72
70.1	36.4	29.9	21.6	56.3	61.1
58.5		20.9	31.5		65.4
47.8		17.1	32.5		70.6
71.2		8.31	11.5		79.2
79.6		10.6	6.99		72.5
80.6		7.23	5.33		76.8
77.3		7.23	4.61		76
90.7		16.9	5.75		74.4
83.7		13.8	6.04		78.5
48.5		7.54	22		73.3
80		15.3	5.73		68.5
75.3		12.3	13.1		73.4
78		21.3	10.3		68
