# Supplementary material for: Strong homeostatic TCR signals induce formation of self‐tolerant virtual memory CD8 T cells
Source: EMBO J. 2018 May 11;37(14):e98518. doi: 10.15252/embj.201798518 (PMC6043851; doi:10.15252/embj.201798518)
Supplement: Supplementary file 8 — Source Data for Figure 1 [file EMBJ-37-e98518-s007.zip › embj201798518-sup-0011-SDataFig1H.xlsx]

## Sheet: Sheet1
	AVG CD5 MFI (normalized)	% CD44+
F5	0.4663	0.835778
CD8.4 F5	0.6888	0.61
OT-I	1	18.53
CD8.4 OT-I	1.202	72.58
