# Supplementary material for: Strong homeostatic TCR signals induce formation of self‐tolerant virtual memory CD8 T cells
Source: EMBO J. 2018 May 11;37(14):e98518. doi: 10.15252/embj.201798518 (PMC6043851; doi:10.15252/embj.201798518)
Supplement: Supplementary file 9 — Source Data for Figure 2 [file EMBJ-37-e98518-s008.zip › embj201798518-sup-0016-SDataFig2E.xlsx]

## Sheet: Sheet1
CD49d-			CD49d+
CD8WT	CD8WT/.4 HET	CD8.4	CD8WT	CD8WT/.4 HET	CD8.4
875784	2733292	4332469	430158	345363	339769
1694250	2236435	4491919	370111	405647	370624
1012427	4042115	6660000	604114	471535	606000
954759	2251117	3780000	455314	486745	213000
2219387	2908144	2250000	612570	557686	233000
979000	4635061	1580000	233000	408937	134000
790000	3250000	1150000	155000	590000	115000
1310000	2780000	1861418	230000	505000	278687
850000	2110000	1577373	270000	196000	193491
690000	2010000		176000	197000
527321	2120000		194938	264000
473473	1670000		180143	233000
	1550000			112000
	1459412			245644
	1927077			263135
