# Supplementary material for: Strong homeostatic TCR signals induce formation of self‐tolerant virtual memory CD8 T cells
Source: EMBO J. 2018 May 11;37(14):e98518. doi: 10.15252/embj.201798518 (PMC6043851; doi:10.15252/embj.201798518)
Supplement: Supplementary file 9 — Source Data for Figure 2 [file EMBJ-37-e98518-s008.zip › embj201798518-sup-0015-SDataFig2D.xlsx]

## Sheet: Sheet1
CD8WT	CD8WT/.4 HET	CD8.4
14.3	24.2	29.8
16	16.3	36.1
8.8	22.1	51.2
13.2	16	28
16.4	20	16.3
24.2	31.7	19.7
9.6	31.4	13.4
11.1	16.7	34.6
7.63	14	22.2
6.43	12.7
10	11.7
16.2	13.6
9.35	12.2
	28.8
