# Supplementary material for: Strong homeostatic TCR signals induce formation of self‐tolerant virtual memory CD8 T cells
Source: EMBO J. 2018 May 11;37(14):e98518. doi: 10.15252/embj.201798518 (PMC6043851; doi:10.15252/embj.201798518)
Supplement: Supplementary file 10 — Source Data for Figure 3 [file EMBJ-37-e98518-s009.zip]

Archive with 5 entries (5 files):
- embj201798518-sup-0021-SDataFig3G.xlsx
- embj201798518-sup-0017-SDataFig3A.xlsx
- embj201798518-sup-0018-SDataFig3C.xlsx
- embj201798518-sup-0019-SDataFig3DE.xlsx
- embj201798518-sup-0020-SDataFig3F.xlsx
