# Supplementary material for: Strong homeostatic TCR signals induce formation of self‐tolerant virtual memory CD8 T cells
Source: EMBO J. 2018 May 11;37(14):e98518. doi: 10.15252/embj.201798518 (PMC6043851; doi:10.15252/embj.201798518)
Supplement: Supplementary file 10 — Source Data for Figure 3 [file EMBJ-37-e98518-s009.zip › embj201798518-sup-0021-SDataFig3G.xlsx]

## Sheet: % of VM and Naive
V14-C1 VM	V14-C1 Naive	V14-C2 Naive	V14-C2 VM	OT-I Naive	OT-I VM	V14-C6 Naive	V14-C6 VM	V14-C7 Naive	V14-C7 VM	V14-C17 Naive	V14-C17 VM
76.8	15	38.8	56.1	82.3	12.1	98.3	0.47	88.3	2.5	90.6	1.04
43.9	47.8	30.6	61.1	80.8	15.5	98.6	0.23	90.2	3.79	93.4	0.15
36.1	55.6	29.2	58.5	63.7	23.5	94.2	0.15	91.5	1.68	97.4	0.53
77.2	16.7	14	79.4	87.1	7.25	99.2	0.044	91	3.51	77.6	7.82
22.6	66.8	19.4	71.9	87.6	5.65	91.4	1.23	98.8	0.23	95.8	0.35
11.8	68.5	38.1	52.9	96.4	2.02	96.8	1.62	90.2	2.45	93.4	2.72
19.9	56.9	52.2	40.7	87.5	3.29	92.5	1.61	94.9	0.21	75.5	1.11
10.6	73.8	72.1	16.8	76.1	14.5	92.9	0.79	97.5	0.3	87.2	1.67
30.3	45.9	10.7	74.1	90.9	4.89	79.4	2.94	96.6	0.33	93.7	0.51
47	45.3	48.5	43	76.4	9.53	85.6	4.87	96.9	0.22	95.7	1.19
79.3	13.5	50.1	41.1			80.5	3.68	97.2	0.27
72.5	18.1	80.4	13.6			76.2	6.86
54	38.3	51.8	34.4			68.3	1.74
42.7	43.1	69.4	20.6			89.3	2.91
53	31.5	73.3	16.6
33.3	52.2	82.5	7.37
		68.4	19.5
		51	32.7
		79.4	18
		83.4	14
		36	50
