# Supplementary material for: Strong homeostatic TCR signals induce formation of self‐tolerant virtual memory CD8 T cells
Source: EMBO J. 2018 May 11;37(14):e98518. doi: 10.15252/embj.201798518 (PMC6043851; doi:10.15252/embj.201798518)
Supplement: Supplementary file 10 — Source Data for Figure 3 [file EMBJ-37-e98518-s009.zip › embj201798518-sup-0017-SDataFig3A.xlsx]

## Sheet: Sheet1
CD8 total	Va2	Va3	Va8.3
12	17	13	6
9	11	9	5
13	19	13	8
9	12	9	4
13	17	11	6
12	15	11	5
15	23	14	8
13	15	12	9
