# Supplementary material for: Strong homeostatic TCR signals induce formation of self‐tolerant virtual memory CD8 T cells
Source: EMBO J. 2018 May 11;37(14):e98518. doi: 10.15252/embj.201798518 (PMC6043851; doi:10.15252/embj.201798518)
Supplement: Supplementary file 10 — Source Data for Figure 3 [file EMBJ-37-e98518-s009.zip › embj201798518-sup-0018-SDataFig3C.xlsx]

## Sheet: Sheet1
Lymph nodes				Spleen				Mesenteric lymph nodes
Va2	Va3	Va8		Va2	Va3	Va8		Va2	Va3	Va8
46.7	35.1	10		64.3	33.3	16.7		53.3	15.8	5.26
50	12.5	6.25		52.6	11.8	4.55		50	9.43	11.8
34.6	9.62	6.25		40.8	2.94	25		48.3	18.5	6.25
50.6	4	9.09		55.7	13.4	6.25		63.9	13.8	5.56
68.6	15.9	0		84.4	46.7	20		41.9	11.8	10.6
83.7	50	53.7		77.3	39.3	3.85		42.9	9.09	3.12
66.7	45.5	50		69.8	25	10.5		57.3	9.09	5.26
37.7	24	19		73.7	28.6	19.5		44.9	12.5	6.06
31.2	10	8.33		52.8	28.1	10.7		56.8	40	12.5
55.6	14.3	4.35
