# Supplementary material for: Strong homeostatic TCR signals induce formation of self‐tolerant virtual memory CD8 T cells
Source: EMBO J. 2018 May 11;37(14):e98518. doi: 10.15252/embj.201798518 (PMC6043851; doi:10.15252/embj.201798518)
Supplement: Supplementary file 10 — Source Data for Figure 3 [file EMBJ-37-e98518-s009.zip › embj201798518-sup-0019-SDataFig3DE.xlsx]

## Sheet: Sheet1
				Kb-OVA+
ALL CD8s	Va2	Va3	Va8		Va2	Va3	Va8
6.34667	11.6	8.19	2.64		44.1	26	7.58
9.3575	16	10.2	6.19		56.3	22.8	26.7
9.0925	13.8	9.35	4.78		40.6	21.2	7.25
8.2525	9.67	4.13	3.19		49.8	22.4	2.24
8.0875	10.7	5.33	2.38		19.1	9.2	1.79
12.05	18.4	14.1	7.43		47.5	27.5	23.8
11.025	15.7	12.6	7.05		25.2	32.6	26.3
9.23	11.2		3.58		21.8		16.9
5.74	6.47		3.28		18.4		18.4
