# Supplementary material for: Strong homeostatic TCR signals induce formation of self‐tolerant virtual memory CD8 T cells
Source: EMBO J. 2018 May 11;37(14):e98518. doi: 10.15252/embj.201798518 (PMC6043851; doi:10.15252/embj.201798518)
Supplement: Supplementary file 10 — Source Data for Figure 3 [file EMBJ-37-e98518-s009.zip › embj201798518-sup-0020-SDataFig3F.xlsx]

## Sheet: Sheet1
TRAV14	Naive					VM
1	0	0	0.57	0.06		0.5	0.63	0.71	0.5
2	0.09	0	0.19	0.12		0.33	0.19	0.29	0.06
6	0.09	0.44	0.19	0		0	0	0	0
7	0.17	0	0	0.18		0	0	0	0
13	0	0.13	0.05	0		0	0	0	0
other clones	0.578947	0.4375	0	0.647059		0.166667	0.1875	0	0.4375
TRAV12	Naive					VM
10	0	0.05	0	0		0.06	1	0.5	0
3	0	0	0	0		0.11	0	0	0.07
4	0	0.05	0.17	0		0.17	0	0	0
8	0	0.05	0	0		0.17	0	0	0
9	0	0.4	0	0		0.11	0	0	0
11	0.18	0	0.39	0.85		0	0	0	0.07
12	0.12	0	0.17	0		0	0	0	0
other	0.705882	0.421053	0.235294	0.15		0.388889	0	0.5	0.866667
