# Supplementary material for: Strong homeostatic TCR signals induce formation of self‐tolerant virtual memory CD8 T cells
Source: EMBO J. 2018 May 11;37(14):e98518. doi: 10.15252/embj.201798518 (PMC6043851; doi:10.15252/embj.201798518)
Supplement: Supplementary file 11 — Source Data for Figure 4 [file EMBJ-37-e98518-s010.zip]

Archive with 2 entries (2 files):
- embj201798518-sup-0023-SDataFig4E.xlsx
- embj201798518-sup-0022-SDataFig4D.xlsx
