# Supplementary material for: Strong homeostatic TCR signals induce formation of self‐tolerant virtual memory CD8 T cells
Source: EMBO J. 2018 May 11;37(14):e98518. doi: 10.15252/embj.201798518 (PMC6043851; doi:10.15252/embj.201798518)
Supplement: Supplementary file 11 — Source Data for Figure 4 [file EMBJ-37-e98518-s010.zip › embj201798518-sup-0023-SDataFig4E.xlsx]

## Sheet: Sheet1
NRP1 % of positive cells
	OVA+ naive (non inf)	OVA+ VM (non inf)	OVA+ TM (Lm ova)	OVA+ eff (LM ova)
exp1	6.88	11.5	32.4	35.2
			34.7	35.8
exp2	0.55	0	24	7.23
			20	9.14
exp3	8.89	6.38	33	16.9
			29	27.1
exp4	6.54	15.4	28.4	19.6
			51.1	57.4
