# Supplementary material for: Strong homeostatic TCR signals induce formation of self‐tolerant virtual memory CD8 T cells
Source: EMBO J. 2018 May 11;37(14):e98518. doi: 10.15252/embj.201798518 (PMC6043851; doi:10.15252/embj.201798518)
Supplement: Supplementary file 11 — Source Data for Figure 4 [file EMBJ-37-e98518-s010.zip › embj201798518-sup-0022-SDataFig4D.xlsx]

## Sheet: Sheet1
CX3CR1 % of positive cells
	OVA+ naive (non inf)	OVA+ VM (non inf)	OVA+ TM (Lm ova)	OVA+ eff (LM ova)
exp1	0.54	1.69	7.92	38.4
			11.7	56.8
exp2	3.45	2.86	11	56.6
			15.6	61.1
exp3	2.11	2.24	25.2	59.5
			34.8	63
exp4	2.4	2.13	33.5	69
			30.9	75.2
exp5	0.98	0	26.9	48.9
			48.9	80.9
