# Supplementary material for: Strong homeostatic TCR signals induce formation of self‐tolerant virtual memory CD8 T cells
Source: EMBO J. 2018 May 11;37(14):e98518. doi: 10.15252/embj.201798518 (PMC6043851; doi:10.15252/embj.201798518)
Supplement: Supplementary file 12 — Source Data for Figure 5 [file EMBJ-37-e98518-s011.zip]

Archive with 4 entries (4 files):
- embj201798518-sup-0027-SDataFig5H.xlsx
- embj201798518-sup-0024-SDataFig5B.xlsx
- embj201798518-sup-0025-SDataFig5CD.xlsx
- embj201798518-sup-0026-SDataFig5G.xlsx
