# Supplementary material for: Strong homeostatic TCR signals induce formation of self‐tolerant virtual memory CD8 T cells
Source: EMBO J. 2018 May 11;37(14):e98518. doi: 10.15252/embj.201798518 (PMC6043851; doi:10.15252/embj.201798518)
Supplement: Supplementary file 12 — Source Data for Figure 5 [file EMBJ-37-e98518-s011.zip › embj201798518-sup-0027-SDataFig5H.xlsx]

## Sheet: Sheet1
Cage ID	ID	Line / Strain	Age	Sex	Cells injected	no of cells injected	Listeria 5000 CFU	d4 urine mg/dL	d5	d6	d7	BLOOD mmol/L	d8	d9	d10	d11	d12	d13	d14
S48S-01986	48S-B0323	RIP.OVA	6.85714	m	CD8.4 OT-I (VM)	10k	LM-Q4H7	0	0	0	0	9.3	0	0	0	0	0	0	0
S48S-01986	48S-B0324	RIP.OVA	6.85714	m	CD8 OT-I TM	10k	LM-Q4H7	0	0	1000	1000+	33.3
S48S-01987	48S-B0326	RIP.OVA	6.85714	f	CD8.4 OT-I (VM)	10k	LM-Q4H7	0	0	0	0	10.1	0	0	0	0	0	0	0
S48S-01987	48S-B0327	RIP.OVA	6.85714	f	CD8 OT-I TM	10k	LM-Q4H7	0	0	1000	1000+	33.3
S48S-02009	48S-B1545	RIP.OVA	7	m	CD8.4 OT-I (VM)	10k	LM-Q4H7	0	0	0	100	10.6	0	0	0	0	0	0	0
S48S-02026	48S-B0354	RIP.OVA	7	m	CD8 OT-I TM	10k	LM-Q4H7	0	0	0	100	12.7	1000	1000	1000+
S48S-02030	48S-B0362	RIP.OVA	7	f	CD8.4 OT-I (VM)	10k	LM-Q4H7	0	0	0	0	10.2	0	0	0	0	0	0	0
S48S-02030	48S-B0363	RIP.OVA	7	f	CD8 OT-I TM	10k	LM-Q4H7	0	0	0	0	9.3	1000	1000	100	0	0	0	0
S48S-02123	48S-B1861	RIP.OVA	5	f	CD8.4 OT-I (VM)	10k	LM-Q4H7	0	0	0	0	10.5	0	0	0	0	0	0	0
S48S-02123	48S-B1862	RIP.OVA	5	f	CD8 OT-I TM	10k	LM-Q4H7	0	0	1000	1000+	33.3
S48S-02122	48S-B1856	RIP.OVA	7.14286	m	CD8.4 OT-I (VM)	10k	LM-Q4H7	0	0	0	0	9.5	0	0		0	0	0	0
S48S-02122	48S-B1857	RIP.OVA	7.14286	m	CD8 OT-I TM	10k	LM-Q4H7	0	0	0	0	10.3	0	50		1000	0	0	0
S48S-02225	48S-B2003	RIP.OVA	5.14286	m	CD8.4 OT-I (VM)	10k	LM-Q4H7	0	0	0	0	9.2	0	0		0	0	0	0
S48S-02225	48S-B2004	RIP.OVA	5.14286	m	CD8 OT-I TM	10k	LM-Q4H7	0	0	0	0	7.8	0	0		0	0	0	0
S48S-02244	48S-B3305	RIP.OVA	5.14286	f	CD8.4 OT-I (VM)	10k	LM-Q4H7	0	0	0	0	9.7	0	0		0	0	0	0
S48S-02244	48S-B3306	RIP.OVA	5.14286	f	CD8 OT-I TM	10k	LM-Q4H7	0	0	0	0	9	0	0		0	0	0	0
S48S-02354	48S-B3588	RIP.OVA	6	m	CD8.4 OT-I (VM)	10k	LM-Q4H7	0	0	0	0	7.8	0	0	0	0	0	0	0
S48S-02354	48S-B3589	RIP.OVA	6	m	CD8 OT-I TM	10k	LM-Q4H7	0	0	0	0	9.2	0	0	0	0	0	0	0
S48S-02355	48S-B3591	RIP.OVA	6	f	CD8.4 OT-I (VM)	10k	LM-Q4H7	0	0	0	0	8.7	0	0	0	0	0	0	0
S48S-02355	48S-B3592	RIP.OVA	6	f	CD8 OT-I TM	10k	LM-Q4H7	0	0	0	0	10.5	0	0	0	0	0	0	0
S48S-02355	48S-B3594	RIP.OVA	6	f	CD8.4 OT-I (VM)	10k	LM-Q4H7	0	0	0	0	7.5	0	0	0	0	0	0	0
S48S-02355	48S-B3595	RIP.OVA	6	f	CD8 OT-I TM	10k	LM-Q4H7	0	0	0	0	8.7	0	0	0	0	0	0	0
S48S-01877	48P-09893	RIP.OVA	8.42857	m	CD8.4 OT-I (VM)	20k	LM-Q4H7	0	0	0	0	9	0	0	0	0	0	0	0
S48S-01877	48P-09894	RIP.OVA	8.42857	m	CD8 OT-I TM	20k	LM-Q4H7	0	0	1000	1000+	33.3
S48S-01877	48P-09896	RIP.OVA	8.42857	m	CD8.4 OT-I (VM)	20k	LM-Q4H7	0	0	0	0	8.8	0	0	0	0	0	0	0
S48S-01877	48P-09897	RIP.OVA	8.42857	m	CD8 OT-I TM	20k	LM-Q4H7	0	0	1000	1000+	33.3
S48S-01986	48S-B0320	RIP.OVA	6.85714	m	CD8.4 OT-I (VM)	20k	LM-Q4H7	0	0	0	0	10.1	0	0	0	0	0	0	0
S48S-01986	48S-B0321	RIP.OVA	6.85714	m	CD8 OT-I TM	20k	LM-Q4H7	0	0	1000	1000+	33.3
S48S-01905	48O-B2698	RIP.OVA	8.28571	f	CD8.4 OT-I (VM)	20k	LM-Q4H7	0	50	1000	0	9	100	0	50	50	0	0	0
S48S-01905	48O-B2699	RIP.OVA	8.28571	f	CD8 OT-I TM	20k	LM-Q4H7	0	0	1000	1000+	30.3
S48S-01953	48S-B1389	RIP.OVA	8	m	CD8.4 OT-I (VM)	20k	LM-Q4H7	0	0	1000	1000+	25.6
S48S-02009	48S-B1543	RIP.OVA	7	m	CD8 OT-I TM	20k	LM-Q4H7	0	0	1000	1000+	33.3
S48S-02027	48S-B0359	RIP.OVA	7	m	CD8.4 OT-I (VM)	20k	LM-Q4H7	0	0	0	0	14.8	1000	1000	100	0	0	0	0
S48S-02027	48S-B0360	RIP.OVA	7	m	CD8 OT-I TM	20k	LM-Q4H7	0	0	1000	1000+	28.1
S48S-02036	48S-B0370	RIP.OVA	7	m	CD8.4 OT-I (VM)	20k	LM-Q4H7	0	0	0	0	19.5	1000	1000	1000+
S48S-02123	48S-B1677	RIP.OVA	5	f	CD8 OT-I TM	20k	LM-Q4H7	0	0	1000	1000+	31.8
S48S-02254	48S-B0372	RIP.OVA	8.85714	f	CD8.4 OT-I (VM)	20k	LM-Q4H7	0	0	0	0	10	0	0		0	0	0	0
S48S-02122	48S-B1854	RIP.OVA	7.14286	m	CD8 OT-I TM	20k	LM-Q4H7	0	0	0	1000+	31.2
S48S-02122	48S-B1859	RIP.OVA	7.14286	m	CD8.4 OT-I (VM)	20k	LM-Q4H7	0	0	0	0	8.4	0	0		0	0	0	0
S48S-02225	48S-B2001	RIP.OVA	5.14286	m	CD8 OT-I TM	20k	LM-Q4H7	0	0	0	0	9.9	0	50		0	0	0	0
S48S-02244	48S-B2008	RIP.OVA	5.14286	f	CD8.4 OT-I (VM)	20k	LM-Q4H7	0	0	0	0	11.5	0	0		0	0	0	0
S48S-02244	48S-B2009	RIP.OVA	5.14286	f	CD8 OT-I TM	20k	LM-Q4H7	0	0	0	0	7.6	0	0		0	0	0	0
S48S-02325	48S-B3491	RIP.OVA	6	m	CD8.4 OT-I (VM)	20k	LM-Q4H7	0	0	0	0	8.8	0	0	0	0	0	0	0
S48S-02325	48S-B3492	RIP.OVA	6	m	CD8 OT-I TM	20k	LM-Q4H7	0	0	0	0	10.1	0	0	0	0	0	0	0
S48S-02325	48S-B3494	RIP.OVA	6	m	CD8.4 OT-I (VM)	20k	LM-Q4H7	0	0	0	0	8.6	0	0	0	0	0	0	0
S48S-02325	48S-B3495	RIP.OVA	6	m	CD8 OT-I TM	20k	LM-Q4H7	0	0	0	0	10.4	0	0	0	0	0	0	0
S48S-02354	48S-B3585	RIP.OVA	6	m	CD8.4 OT-I (VM)	20k	LM-Q4H7	0	0	0	0	13.8	0	0	0	0	0	0	0
S48S-02354	48S-B3586	RIP.OVA	6	m	CD8 OT-I TM	20k	LM-Q4H7	0	0	0	0	11.4	0	0	0	0	0	0	0
