# Supplementary material for: Strong homeostatic TCR signals induce formation of self‐tolerant virtual memory CD8 T cells
Source: EMBO J. 2018 May 11;37(14):e98518. doi: 10.15252/embj.201798518 (PMC6043851; doi:10.15252/embj.201798518)
Supplement: Supplementary file 12 — Source Data for Figure 5 [file EMBJ-37-e98518-s011.zip › embj201798518-sup-0024-SDataFig5B.xlsx]

## Sheet: Figure 5B
Cage ID	ID	Line / Strain	Age	Sex	Cells injected	no of cells injected	Listeria 5000 CFU	d4 urine mg/dL	d5	d6	d7	BLOOD mmol/L	d8	d9	d10	d11	d12	d13	d14
48S-00592	48S-88555	RIP.OVA	8	f	OT-I	20k	LM-OVA	0	0	5000	5000+	19.9
48S-00702b	48S-95481	RIP.OVA	5	f	CD8.4 OT-I	20k	LM-OVA	0	0	5000	5000+	22.5
48S-00702b	48S-95482	RIP.OVA	5	f	OT-I	20k	LM-OVA	0	5000	5000	5000+	17.2
48S-00702b	48S-95483	RIP.OVA	5	f	OT-I	20k	LM-OVA	0	5000	5000	5000+	19.6
48S-00722	48S-95497	RIP.OVA	6	m	OT-I	20k	LM-OVA	0	0	5000	5000+	26.1
48S-00722	48S-95498	RIP.OVA	6	m	CD8.4 OT-I	20k	LM-OVA	0	5000	5000	5000+	29.3
S48S-00833	48S-95992	RIP.OVA	5	m	OT-I	20k	LM-OVA	0	0	5000	5000+	25.3
S48S-00845	48S-97281	RIP.OVA	5	m	CD8.4 OT-I	20k	LM-OVA	0	0	5000	5000+	31.5
S48S-00868	48S-96038	RIP.OVA	6	f	OT-I	20k	LM-OVA	0	0	5000	5000+	17.8
S48S-00989	48S-97400	RIP.OVA	6	f	OT-I	20k	LM-OVA	0	5000	5000	5000+	21.6
S48S-00936	48S-96442	RIP.OVA	7	m	CD8.4 OT-I	20k	LM-OVA	0	0	5000	5000+	22.6
S48S-01006	48S-96539	RIP.OVA	6	m	OT-I	20k	LM-OVA	0	0	5000	5000+	21.2
S48S-00868	48S-96037	RIP.OVA	6	f	CD8.4 OT-I	20k	LM-OVA	0	0	5000	5000+	17
48S-00744	48S-95683	RIP.OVA	5	m	CD8.4 OT-I	100k	LM-Q4H7	0	5000	5000	5000+	32.5
48S-00745	48S-95684	RIP.OVA	5	f	CD8.4 OT-I	100k	LM-Q4H7	0	500	5000	5000+	27.7
48S-00745	48S-95686	RIP.OVA	5	f	OT-I	100k	LM-Q4H7	0	5000	5000	5000+	18.8
48S-00745	48S-95687	RIP.OVA	5	f	OT-I	100k	LM-Q4H7	0	5000	5000	5000+	29.6
S48S-00834	48S-95993	RIP.OVA	5	f	CD8.4 OT-I	100k	LM-Q4H7	0	0	0	0	8.4	5000	0	0	0	0	0	0
S48S-00834	48S-95997	RIP.OVA	5	f	OT-I	100k	LM-Q4H7	0	0	5000	5000+	25.2
S48S-00835	48S-95994	RIP.OVA	5	m	CD8.4 OT-I	100k	LM-Q4H7	0	5000	5000	5000+	22.9
S48S-00835	48S-95995	RIP.OVA	5	m	OT-I	100k	LM-Q4H7	0	5000	5000	5000+	25.5
S48S-00867	48S-96029	RIP.OVA	6	m	CD8.4 OT-I	100k	LM-Q4H7	0	5000	5000	5000+	22.5
S48S-00867	48S-96030	RIP.OVA	6	m	OT-I	100k	LM-Q4H7	0	5000	5000	5000+	25.6
S48S-00865	48S-97288	RIP.OVA	6	m	CD8.4 OT-I	100k	LM-Q4H7	0	5000	5000	5000+	28.6
S48S-00865	48S-97289	RIP.OVA	6	m	OT-I	100k	LM-Q4H7	0	0	5000	5000+	33.3
S48S-00865	48S-97290	RIP.OVA	6	m	CD8.4 OT-I	100k	LM-Q4H7	0	5000	5000	5000+	33.3
S48S-00865	48S-97291	RIP.OVA	6	m	OT-I	100k	LM-Q4H7	0	5000	5000	5000+	28.8
S48S-01656	48S-A4615	RIP.OVA	6	m	CD8.4 OT-I	10k	LM-Q4H7	0	0	0	0	9.6	0	0	0	0	0	0	0
S48S-01656	48S-A4616	RIP.OVA	6	m	OT-I	10k	LM-Q4H7	0	0	0	0	8.3	0	0	0	0	0	0	0
S48S-01657	48S-A4617	RIP.OVA	6	f	CD8.4 OT-I	10k	LM-Q4H7	0	0	0	0	6.8	0	0	0	0	0	0	0
S48S-01657	48S-A4618	RIP.OVA	6	f	OT-I	10k	LM-Q4H7	0	0	0	0	8	0	0	0	0	0	0	0
S48S-01657	48S-A4619	RIP.OVA	6	f	CD8.4 OT-I	10k	LM-Q4H7	0	0	0	0	9	0	0	0	0	0	0	0
S48S-01657	48S-A4620	RIP.OVA	6	f	OT-I	10k	LM-Q4H7	0	0	0	0	6.5	0	0	0	0	0	0	0
S48S-01444	48S-A8543	RIP.OVA	9	m	OT-I	10k	LM-Q4H7	0	0	0	0	9.3	0	0	0	0	0	0	0
S48S-01445	48S-A5962	RIP.OVA	8	f	CD8.4 OT-I	10k	LM-Q4H7	0	0	0	0	8.3	0	0	0	0	0	0	0
S48S-01445	48S-A8545	RIP.OVA	9	f	OT-I	10k	LM-Q4H7	0	0	0	0	8.9	0	0	0	0	0	0	0
S48S-01445	48S-A8546	RIP.OVA	9	f	CD8.4 OT-I	10k	LM-Q4H7	0	0	0	0	7.7	0	0	0	0	0	0	0
S48S-01446	48S-A8549	RIP.OVA	9	f	OT-I	10k	LM-Q4H7	0	50	0	0	8.2	0	300	0	0	0	0	0
S48S-01446	48S-A8550	RIP.OVA	9	f	CD8.4 OT-I	10k	LM-Q4H7	0	0	0	0	9.1	0	0	0	0	0	0	0
S48S-01446	48S-A8553	RIP.OVA	9	f	OT-I	10k	LM-Q4H7	0	0	0	0	7.7	0	0	0	0	0	0	0
S48S-01486	48S-A5958	RIP.OVA	8	m	CD8.4 OT-I	10k	LM-Q4H7	0	0	0	0	9.1	0	0	0	0	0	0	0
S48S-01486	48S-A5961	RIP.OVA	8	m	OT-I	10k	LM-Q4H7	0	0	0	0	8.8	0	0	0	0	0	0	0
S48S-01513	48S-A5973	RIP.OVA	8	f	CD8.4 OT-I	10k	LM-Q4H7	0	0	0	0	10.1	0	0	0	0	0	0	0
S48S-01007	48S-96542	RIP.OVA	6	f	OT-I	10k	LM-Q4H7	0	0	0	0	6.2	0	0	0	0	0	0	0
S48S-01007	48S-96543	RIP.OVA	6	f	CD8.4 OT-I	10k	LM-Q4H7	0	0	0	0	8	0	0	0	0	0	0	0
S48S-01008	48S-96546	RIP.OVA	6	m	CD8.4 OT-I	10k	LM-Q4H7	0	0	0	0	10.6	0	0	0	0	0	0	0
S48S-01008	48S-96547	RIP.OVA	6	m	OT-I	10k	LM-Q4H7	0	0	0	5000+	18.2
S48S-00835	48S-95996	RIP.OVA	5	m	CD8.4 OT-I	20k	LM-Q4H7	0	0	0	0	9.3	0	0	0	0	0	0	0
S48S-00846	48S-97283	RIP.OVA	5	f	CD8.4 OT-I	20k	LM-Q4H7	0	0	0	0	7.3	0	0	0	0	0	0	0
S48S-00846	48S-97286	RIP.OVA	5	f	OT-I	20k	LM-Q4H7	0	0	0	0	7.8	0	0	0	0	0	0	0
S48S-00846	48S-97287	RIP.OVA	5	f	OT-I	20k	LM-Q4H7	0	5000	5000	5000+	30.5
S48S-00866	48S-97292	RIP.OVA	6	m	OT-I	20k	LM-Q4H7	0	0	5000	5000+	33.3
S48S-00866	48S-97294	RIP.OVA	6	m	CD8.4 OT-I	20k	LM-Q4H7	0	0	0	0	6.7	0	0	0	0	0	0	0
S48S-00866	48S-97295	RIP.OVA	6	m	OT-I	20k	LM-Q4H7	0	0	0	0	8.3	0	0	0	0	0	0	0
S48S-00935	48S-96434	RIP.OVA	7	f	OT-I	20k	LM-Q4H7	0	0	0	5000+	22.7
S48S-00935	48S-96435	RIP.OVA	7	f	OT-I	20k	LM-Q4H7	0	0	5000	5000+	23.9
S48S-00935	48S-96436	RIP.OVA	7	f	CD8.4 OT-I	20k	LM-Q4H7	0	0	5000	5000+	29.7
S48S-00935	48S-96437	RIP.OVA	7	f	CD8.4 OT-I	20k	LM-Q4H7	0	0	5000	5000+	26.1
S48S-01007	48S-96540	RIP.OVA	6	f	OT-I	20k	LM-Q4H7	0	0	0	0	7.4	0	0	0	0	0	0	0
S48S-01007	48S-96541	RIP.OVA	6	f	CD8.4 OT-I	20k	LM-Q4H7	0	0	0	5000+	21.9
S48S-01008	48S-96544	RIP.OVA	6	m	OT-I	20k	LM-Q4H7	0	0	0	0	9.2	0	0	0	0	0	0	0
S48S-01008	48S-96545	RIP.OVA	6	m	CD8.4 OT-I	20k	LM-Q4H7	0	0	0	5000+	24
48S-00745	48S-95685	RIP.OVA	5	F	CD8.4 OT-I	50k	LM-Q4H7	0	0	0	0	6.7	0	0	0	0	0	0	0
48S-00745	48S-95688	RIP.OVA	5	F	OT-I	50k	LM-Q4H7	0	0	0	500	14.7	0	100	0	0	0	0	0
S48S-00844	48S-97278	RIP.OVA	5	f	OT-I	50k	LM-Q4H7	0	0	0	0	8.9	0	0	0	0	0	0	0
S48S-00844	48S-97279	RIP.OVA	5	f	CD8.4 OT-I	50k	LM-Q4H7	0	0	0	5000+	22.2
S48S-00844	48S-92400	RIP.OVA	5	f	CD8.4 OT-I	50k	LM-Q4H7	0	0	100	5000	15.3	5000	5000	5000+
S48S-00846	48S-97282	RIP.OVA	5	f	CD8.4 OT-I	50k	LM-Q4H7	0	0	5000	5000+	21.2
S48S-00846	48S-97284	RIP.OVA	5	f	OT-I	50k	LM-Q4H7	0	5000	5000	5000+	33.3
S48S-00846	48S-97285	RIP.OVA	5	f	OT-I	50k	LM-Q4H7	0	0	0	0	7.3	0	0	0	0	0	0	0
S48S-00867	48S-96031	RIP.OVA	6	m	CD8.4 OT-I	50k	LM-Q4H7	0	0	5000	5000+	31.8
S48S-00867	48S-96032	RIP.OVA	6	m	OT-I	50k	LM-Q4H7	0	0	1000	5000+	33.3
S48S-00867	48S-89000	RIP.OVA	6	m	OT-I	50k	LM-Q4H7	0	0	5000	5000+	28.7
S48S-00868	48S-96510	RIP.OVA	6	f	OT-I	50k	LM-Q4H7	0	0	5000	5000+	20.1
S48S-00868	48S-96035	RIP.OVA	6	f	CD8.4 OT-I	50k	LM-Q4H7	0	5000	5000	5000+	27.7
S48S-00868	48S-96511	RIP.OVA	6	f	CD8.4 OT-I	50k	LM-Q4H7	0	0	5000	5000+	19.3
S48S-00934	48S-96432	RIP.OVA	7	m	CD8.4 OT-I	50k	LM-Q4H7	0	0	5000	5000+	25.1
S48S-00934	48S-96433	RIP.OVA	7	m	OT-I	50k	LM-Q4H7	0	0	5000	5000+	28.6
S48S-00936	48S-96440	RIP.OVA	7	m	CD8.4 OT-I	50k	LM-Q4H7	0	0	5000	5000+	33.3
S48S-00936	48S-96441	RIP.OVA	7	m	OT-I	50k	LM-Q4H7	0	5000	5000	5000+	25.9
S48S-01671	48S-A4642	RIP.OVA	5	m	CD8.4 OT-I	50k	LM-Q4H7	0	0	1000	1000+	33.3
S48S-01671	48S-A4643	RIP.OVA	5	m	OT-I	50k	LM-Q4H7	0	1000	1000	1000+	33.3
S48S-01672	48S-A4644	RIP.OVA	5	f	CD8.4 OT-I	50k	LM-Q4H7	0	0	1000	1000+	26.8
S48S-01672	48S-A4645	RIP.OVA	5	f	CD8.4 OT-I	50k	LM-Q4H7	0	0	1000	1000+	33.3
S48S-01672	48S-A4646	RIP.OVA	5	f	OT-I	50k	LM-Q4H7	0	0	1000	1000+	33.3
S48S-01672	48S-A4647	RIP.OVA	5	f	OT-I	50k	LM-Q4H7	0	1000	1000	1000+	25.4
S48S-01006	48S-96537	RIP.OVA	6	m	CD8.4 OT-I	50k	LM-Q4H7	0	0	5000	5000+	33.3
S48S-01006	48S-96538	RIP.OVA	6	m	OT-I	50k	LM-Q4H7	0	5000	5000	5000+	33.3
S48S-01008	48S-96548	RIP.OVA	6	m	CD8.4 OT-I	50k	LM-Q4H7	0	0	0	0	12.2	0	1000	1000+
S48S-01008	48S-96549	RIP.OVA	6	m	OT-I	50k	LM-Q4H7	0	5000	5000	5000+	33.3
S48S-01657	48S-A4621	RIP.OVA	6	f	CD8.4 OT-I	5k	LM-Q4H7	0	0	0	0	8.6	0	0	0	0	0	0	0
S48S-01673	48S-A4648	RIP.OVA	5	f	CD8.4 OT-I	5k	LM-Q4H7	0	0	0	0	7.8	0	0	0	0	0	0	0
S48S-01673	48S-A4649	RIP.OVA	5	f	OT-I	5k	LM-Q4H7	0	0	0	0	9	0	0	0	0	0	0	0
S48S-01673	48S-A4650	RIP.OVA	5	f	OT-I	5k	LM-Q4H7	0	0	0	0	8.5	0	0	0	0	0	0	0
S48S-01444	48S-A8541	RIP.OVA	9	m	OT-I	5k	LM-Q4H7	0	0	0	0	8.8	0	0	0	0	0	0	0
S48S-01444	48S-A8542	RIP.OVA	9	m	CD8.4 OT-I	5k	LM-Q4H7	0	0	0	0	8.5	0	0	0	0	0	0	0
S48S-01445	48S-A5963	RIP.OVA	8	f	OT-I	5k	LM-Q4H7	0	0	0	0	10.2	0	0	0	0	0	0	0
S48S-01445	48S-A8544	RIP.OVA	9	f	CD8.4 OT-I	5k	LM-Q4H7	0	0	0	0	7.3	0	0	0	0	0	0	0
S48S-01445	48S-A8547	RIP.OVA	9	f	OT-I	5k	LM-Q4H7	0	0	0	0	7.8	0	0	0	0	0	0	0
S48S-01446	48S-A8548	RIP.OVA	9	f	CD8.4 OT-I	5k	LM-Q4H7	0	100	50	0	8.7	0	0	0	0	0	0	0
S48S-01446	48S-A8551	RIP.OVA	9	f	OT-I	5k	LM-Q4H7	0	0	0	0	8.9	0	0	0	0	0	0	0
S48S-01446	48S-A8552	RIP.OVA	9	f	CD8.4 OT-I	5k	LM-Q4H7	0	0	0	0	9.1	0	0	0	0	0	0	0
S48S-01486	48S-A5959	RIP.OVA	8	m	OT-I	5k	LM-Q4H7	0	0	0	0	8.5	0	0	0	0	0	0	0
S48S-01486	48S-A5960	RIP.OVA	8	m	CD8.4 OT-I	5k	LM-Q4H7	0	0	0	0	10.3	0	0	0	0	0	0	0
