# Supplementary material for: Strong homeostatic TCR signals induce formation of self‐tolerant virtual memory CD8 T cells
Source: EMBO J. 2018 May 11;37(14):e98518. doi: 10.15252/embj.201798518 (PMC6043851; doi:10.15252/embj.201798518)
Supplement: Supplementary file 12 — Source Data for Figure 5 [file EMBJ-37-e98518-s011.zip › embj201798518-sup-0025-SDataFig5CD.xlsx]

## Sheet: CD25
OVA [log10 M]	CD8					CD8.4					paired ttest 2t				Differences (For normality testing)
-5	95.9		97.7	92.8	92.2	95.9		94.4	87.8	92.55	0.398696				0		3.3	5
-6	95.8		98.5	87.2	94.4	97.2		95	79	94	0.292712				-1.4	0	3.5	8.2
-7	96.5	66	97	90.9	88.95	96.4	83.1	94.3	78.7	91.45	0.855754
-8	96.4	52	96.9	92.9	87.35	95.7	76.6	94	81.1	92.8	0.655211
-9	92.4	55.4	97.1	92.6	92.6	91.5	63.1	93.4	81.2	89.95	0.513232
-10	84.7	25.5	94.4	89.3	92	85.6	46.9	92.9	76.4	89.4	0.859237
-11	76.6	9.02	90.9	88.4	84.35	70.4	35.7	82.5	64.6	86	0.819693
-12	34.1	1.52	55.8	69.6	59.95	21.3	1.99	22.1	20.9	59.6	0.120169
-13	4.9	0.46	3.82	32.7	13.36	2.74	0.55	2.23	1.73	7.235	0.2323
-14			2	19.3	1.66			1.48	1.12	2.23	0.424755
T4 [log10 M]	CD8					CD8.4
-5	83.4	94.6	89.9	88.8	90.3	78.3	70.1	66.7	69.4	86.25	0.00525654				5.1	24.5	23.2	19.4	4.05
-6	74.7	93.1	86.5	90.5	89.7	71.4	51.7	56.7	67	86.2	0.0531834				3.3	41.4	29.8	23.5	3.5
-7	59.3	85.1	87.6	86.1	89.05	63.9	32.6	49	58.6	77.35	0.0657943
-8	44.1	61.3	77.3	78.9	86.95	62.4	27.4	43.1	46.2	76.45	0.143932
-9	16.8	3.9	42.2	70.1	81.65	43.6	14.4	23	35.7	74.35	0.68399
-10	4.21	0.32	3.53	49	18.25	16.3	3.22	7.98	29.6	49.45	0.48613
-11	1.78	0.2	2.32	36.5	3.6	2.66	0.58	2.53	9.43	9.055	0.528264
-12	1.37	0.18	2.05	23.2	2.34	1.07	0.41	2.42	2.83	2.31	0.381218
-13	1.2	0.18	2.2	17.3	2.51	1.1	0.46	2.44	2.13	3.345	0.420126
-14			1.79	17.2	2.38			2.13	1.07	2.83	0.451262
H7 [log10 M]	CD8				CD8.4
-5	68.1	81.1	85.4	85.9	90.95		41.8	50	65.5	82.35	0.0419049					39.3	35.4	20.4	8.6
-6	45.5	61.1	85.7	88.2	85.45		24.1	37.7	56.5	67.25	0.0121382					37	48	31.7	18.2
-7	30.6	16.2	68.7	68.8	85.3		17.9	31.4	43.3	61.6	0.0815674
-8	14	1.19	18.9	63.2	63.45	42.6	12.6	13	38.7	47.8	0.905363
-9	4.54	0.46	2.74	33.1	9.83	12.1	3.25	6.88	33.8	35.5	0.144517
-10	1.86	0.37	2.49	30.3	3.155	2.08	1.18	2.09	8.91	6.135	0.473125
-11	1.09	0.35	2.06	34	1.595	1.23	0.8	1.94	3.88	1.78	0.385713
-12	1.03	0.41	1.99	18.2	2.465	1.46	0.9	1.61	1.81	1.375	0.357821
-13	1.24	0.21	2.34	15.4	2.685	1.22	0.38	2.17	1.37	2.07	0.350497
-14			1.95	10.2	2.9			1.88	1.02	2.55	0.396691

## Sheet: CD69
OVA [log10 M]	CD8					CD8.4					paired ttest				Differences (For normality testing)
-5	97.2		99.5	99	95.05	95		99	94	91.55	0.180842				2.2		0.5	5	3.5
-6	95.6		99.6	94.3	98.1	90.9		98.4	88.2	94.9	0.0362368				4.7	0	1.2	6.1	3.2
-7	96.9	73.6	99.5	96.1	92.5	91	81.6	99.8	93.8	92.1	0.9803
-8	95.6	61.7	99.7	96.6	91.95	91.8	77.4	99.6	93.3	95.25	0.544686
-9	94.3	69.3	99.1	95.4	97.4	86.2	61.4	99.2	94.8	93.9	0.0831966
-10	89.6	33.9	98.1	91.9	97.4	81.1	51.1	98.2	97.6	93.5	0.657568
-11	80.2	14.2	94.7	84.5	91.9	68.4	45.3	94.1	56.3	93.05	0.871924
-12	51.6	8.29	76.6	68.2	74.8	37.9	9.03	74	40.2	81.7	0.299454
-13	11.9	2.27	14.5	7.94	33.65	15.7	1.73	5.34	11.1	38.65	0.869182
-14			3.89	5.02	8.885			1.38	9.03	20.05	0.396982
T4	CD8					CD8.4
-5	87.7	98.7	98.7	72.4	97.7	54.9	82.9	98.5	62.2	94.7	0.25278				32.8	15.8	0.2	10.2	3
-6	82.1	97.6	99.2	66.2	97.2	57.6	81.1	89.5	80.8	97.2	0.346874				24.5	16.5	9.7	-14.6	0
-7	75.6	95.9	99.4	80.9	97	57.8	67.7	89.9	52.6	94	0.0259714
-8	67.2	84.4	97.6	46.7	97.2	61.5	61.1	93.9	46.5	97	0.198623
-9	34.9	29.7	86.3	29.9	95	42.1	55.8	95.1	43.3	94.55	0.0659039
-10	17.4	5.75	14.4	6.57	62.95	35.5	19.7	65.8	50.8	89.2	0.0136111
-11	4.65	1.48	2.79	10.2	28.55	11.2	2.68	14.1	74.5	60.4	0.116707
-12	2.62	2.08	2.39	14.9	19.59	6.82	2.23	2.76	2.15	29.8	0.913412
-13	3.1	1.36	2.8	1.76	18.805	4.89	2.45	4	8.33	34.3	0.131084
-14			1.81	2.74	19.555			1.2	4.81	29.75	0.354276
H7 [log10 M]	CD8				CD8.4
-5	77.1	92.8	98.8	83.6	97.3		78	95.1	50.5	96.7	0.381227					14.8	3.7	33.1	0.6
-6	68.3	86.9	98.9	74.4	97.75		66.8	87	54.2	94.3	0.039934					20.1	11.9	20.2	3.45
-7	58.1	54.6	95.6	45.7	96.75		70.3	81.3	39.9	90.4	0.704065
-8	39.3	14.9	63.9	15.1	88.4	56.8	54.2	73.4	66.4	90	0.062592
-9	20.3	4.8	14.7	10.3	57.7	34.6	16.4	47.6	64.5	82.45	0.0229249
-10	5.61	1.92	5.74	2.08	29.35	6.2	3.46	7.84	10.2	51.85	0.164457
-11	2.74	4.12			19.375	3.7	2.53	1.42	3.92	26.25	0.493707
-12	4.66	1.84	3.37	7.29	23.46	5.33	2.49	3.36	7.37	26.25	0.175382
-13	3.31	1.48	2.37	6.33	20.305	3.54	1.88	2.44	6.86	24.75	0.243813
-14			2.3	5.19	23.815			1.32	1.54	29.55	0.907113
