# Supplementary material for: Strong homeostatic TCR signals induce formation of self‐tolerant virtual memory CD8 T cells
Source: EMBO J. 2018 May 11;37(14):e98518. doi: 10.15252/embj.201798518 (PMC6043851; doi:10.15252/embj.201798518)
Supplement: Supplementary file 12 — Source Data for Figure 5 [file EMBJ-37-e98518-s011.zip › embj201798518-sup-0026-SDataFig5G.xlsx]

## Sheet: % positive cells
KLRG1+					CD25+
Mouse number	OT-I	OT-I CD8.4	OT-I TM		Mouse number	OT-I	OT-I CD8.4	OT-I TM
11966	28.8				11966	53.4
11967		56.8			11967		53.4
11968			85.6		11968			54.1
11969	31.5				11969	46.4
11970		52.2			11970		35.6
11971			75		11971			51.3
27138	31.1				27138	62.2
27139		41.9			27139		57.3
B1590			70.5		B1590			77.3
B1591	30.6				B1591	55.7
B1592		52.6			B1592		43
B1593			73.1		B1593			63.3
B1584	31.5				B1584	54.4
B1585		44.1			B1585		37.2
B1586			76		B1586			66.4
B1587		54.1			B1587		43.1
B1550	33.1				B1550	43.7
B1526		67.7			B1526		42.9
B1527			81.5		B1527			59.7
