# Supplementary material for: Strong homeostatic TCR signals induce formation of self‐tolerant virtual memory CD8 T cells
Source: EMBO J. 2018 May 11;37(14):e98518. doi: 10.15252/embj.201798518 (PMC6043851; doi:10.15252/embj.201798518)
Supplement: Supplementary file 13 — Source Data for Figure 6 [file EMBJ-37-e98518-s012.zip › embj201798518-sup-0029-SDataFig6B.xlsx]

## Sheet: gMEAN CD49d
			CD49d gMFI
	Clone	Cell Type	Donor	Recipient	Ratio
170717_97301 10K 1N_018.fcs	V14-C1	Naïve	2897	413	7.01453
170717_97302 10K 1N_019.fcs	V14-C1	Naïve	3128	545	5.73945
170717_97309 10K 1VM_026.fcs	V14-C1	VM	2682	388	6.91237
170717_97310 10K 1VM_027.fcs	V14-C1	VM	2707	430	6.29535
170717_97305 10K 2N_022.fcs	V14-C2	Naïve	2885	482	5.98548
170717_97306 10K 2N_023.fcs	V14-C2	Naïve	3304	469	7.04478
170717_97313 10K 2VM_030.fcs	V14-C2	VM	2838	490	5.79184
170717_97314 10K 2VM_031.fcs	V14-C2	VM	3046	459	6.63617
170717_97259 30K 1N_014.fcs	V14-C1	Naïve	3370	490	6.87755
170717_97260 30K 1N_015.fcs	V14-C1	Naïve	2898	481	6.02495
170717_97303 30K 1N_020.fcs	V14-C1	Naïve	3021	454	6.65419
170717_97304 30K 1N_021.fcs	V14-C1	Naïve	2963	411	7.20925
170717_97261 30K 1VM_016.fcs	V14-C1	VM	2412	468	5.15385
170717_97262 30K 1VM_017.fcs	V14-C1	VM	2774	491	5.64969
170717_97311 30K 1VM_028.fcs	V14-C1	VM	2587	478	5.41213
170717_97312 30K 1VM_029.fcs	V14-C1	VM	2912	462	6.30303
170717_97307 30K 2N_024.fcs	V14-C2	Naïve	2970	484	6.13636
170717_97308 30K 2N_025.fcs	V14-C2	Naïve	3057	446	6.85426
170717_97357 30K 2N_036.fcs	V14-C2	Naïve	3071	494	6.2166
170717_97358 30K 2N_037.fcs	V14-C2	Naïve	2998	491	6.10591
170717_97316 30K 2VM_033.fcs	V14-C2	VM	2151	390	5.51538
170717_97355 30K 2VM_034.fcs	V14-C2	VM	2294	407	5.63636
170717_97356 30K 2VM_035.fcs	V14-C2	VM	2573	429	5.99767
170717_97359 30K 2VM_038.fcs	V14-C2	VM	1921	448	4.28795
170801_25787 10K 1N_007.fcs	V14-C1	Naïve	7402	631	11.7306
170801_25788 10K 1VM_008.fcs	V14-C1	VM	4798	568	8.44718
170801_25789 10K 2N_009.fcs	V14-C2	Naïve	6311	681	9.26725
170801_25790 10K 2VM_010.fcs	V14-C2	VM	4363	690	6.32319
170801_25937 30K 1N_022.fcs	V14-C1	Naïve	5662	619	9.14701
170801_25938 30K 1N_023.fcs	V14-C1	Naïve	5649	643	8.78538
170801_25939 30K 1VM_024.fcs	V14-C1	VM	4239	723	5.86307
170801_25947 30K 1VM_025.fcs	V14-C1	VM	3958	585	6.76581
170801_97385 30K 2N_030.fcs	V14-C2	Naïve	5973	642	9.30374
170801_97387 30K 2VM_031.fcs	V14-C2	VM	3563	649	5.48998
170801_97389 30K 2VM_033.fcs	V14-C2	VM	5592	692	8.08092
170919_96757_004.fcs	V14-C2	Naïve	1530	336	4.55357
170919_96758_005.fcs	V14-C2	Naïve	1769	381	4.64304
170919_96759_006.fcs	V14-C2	Naïve	2160	397	5.44081
170919_A0296_007.fcs	V14-C2	Naïve	2570	371	6.92722
170919_A0297_008.fcs	V14-C2	VM	2349	399	5.88722
170919_A5293_009.fcs	V14-C2	VM	2319	387	5.99225
170919_96754_010.fcs	V14-C2	Naïve	1856	315	5.89206
170919_96755_011.fcs	V14-C2	Naïve	2511	372	6.75
170919_96756_012.fcs	V14-C2	VM	2162	346	6.24855
170919_25845_013.fcs	V14-C2	VM	2155	385	5.5974
170919_25863_014.fcs	V14-C2	VM	2153	324	6.64506
170919_25871_015.fcs	V14-C2	VM	2068	293	7.05802
170919_25808_016.fcs	V14-C2	Naïve	2167	347	6.24496
170919_25809_017.fcs	V14-C2	Naïve	2695	379	7.11082
170919_25810_018.fcs	V14-C2	Naïve	2493	376	6.63032
170919_25811_019.fcs	V14-C2	VM	2247	383	5.86684
170919_25813_020.fcs	V14-C2	VM	2275	424	5.36557
170919_25814_021.fcs	V14-C2	VM	1669	411	4.06083
170919_25819_022.fcs	V14-C2	Naïve	1994	313	6.37061
170919_25820_023.fcs	V14-C2	VM	1856	267	6.95131
180110_B3561_014.fcs	V14-C1	Naïve	12783	1792	7.13337
180110_B3562_015.fcs	V14-C1	Naïve	12802	1890	6.77354
180110_B3563_016.fcs	V14-C1	VM	10915	1840	5.93207
180110_B3564_017.fcs	V14-C1	VM	11015	1876	5.87154
180110_72943_018.fcs	V14-C1	Naïve	9373	2068	4.5324
180110_72944_019.fcs	V14-C1	Naïve	11009	2015	5.46352
180110_72945_020.fcs	V14-C1	VM	11144	1987	5.60845
180110_72946_021.fcs	V14-C1	VM	7586	1528	4.96466
180110_72947_022.fcs	V14-C1	VM	12378	1995	6.20451
180110_B2314_023.fcs	V14-C2	Naïve	10667	1893	5.63497
180110_B2315_024.fcs	V14-C2	Naïve	8867	1457	6.08579
180110_B2316_025.fcs	V14-C2	VM	10851	1687	6.43213
180110_B2323_026.fcs	V14-C2	VM	11600	1591	7.29101
180110_B2324_027.fcs	V14-C2	Naïve	8557	2036	4.20285
180110_B2325_028.fcs	V14-C2	Naïve	9838	1690	5.8213
180110_B2326_029.fcs	V14-C2	VM	9516	1782	5.34007
180110_B2327_030.fcs	V14-C2	VM	6744	1814	3.71775
180110_26847_031.fcs	V14-C1	Naïve	11988	1905	6.29291
180110_26848_032.fcs	V14-C2	Naïve	11386	1570	7.25223
180110_26861_033.fcs	V14-C2	VM	7890	1619	4.87338
180124_11422 1N 10K_012.fcs	V14-C1	Naïve	6496	838	7.75179
180124_11423 1VM 10K_013.fcs	V14-C1	VM	6368	864	7.37037
180124_11425 2N 30K_014.fcs	V14-C2	Naïve	5829	935	6.23422
180124_11426 2VM 30K_015.fcs	V14-C2	VM	4786	905	5.2884
180124_09892 2N 10K_016.fcs	V14-C2	Naïve	8347	936	8.91774
180124_11544 2VM 10K_017.fcs	V14-C2	VM	6166	806	7.65012
180124_11545 2VM 30K_018.fcs	V14-C2	VM	4776	820	5.82439
180124_11521 2VM 10K_019.fcs	V14-C2	VM	6756	805	8.39255
180124_11522 2VM 10K_020.fcs	V14-C2	VM	5782	712	8.12079
180124_11523 2VM 10K_021.fcs	V14-C2	VM	5825	823	7.07776
180124_11524 1N 30K_022.fcs	V14-C1	Naïve	7131	920	7.75109
180124_11525 1N 30K_023.fcs	V14-C1	Naïve	6798	938	7.24733
180124_11526 1N 30K_024.fcs	V14-C1	Naïve	4910	741	6.62618
180124_11527 1VM 30K_025.fcs	V14-C1	VM	4616	867	5.32411
180124_11528 1VM 30K_026.fcs	V14-C1	VM	6690	927	7.21683
180124_11600 1VM 30K_027.fcs	V14-C1	VM	6708	971	6.90834
180124_A4690 2N 10K_028.fcs	V14-C2	Naïve	6566	808	8.12624
180124_A4691 2N 10K_029.fcs	V14-C2	Naïve	7728	829	9.32207
180124_A4692 2N 10K_030.fcs	V14-C2	Naïve	7805	822	9.49513
180124_09847 2N 30K_031.fcs	V14-C2	Naïve	7006	879	7.97042
180124_09848 2N 30K_032.fcs	V14-C2	Naïve	6912	1009	6.85035
180124_A4693 2N 30K_033.fcs	V14-C2	Naïve	6756	902	7.49002
180124_A4694 2VM 30K_034.fcs	V14-C2	VM	4509	991	4.54995
180124_A4695 2VM 30K_035.fcs	V14-C2	VM	4206	767	5.4837
180214_04098 1N 30K_002.fcs	V14-C1	Naïve	6543	799	8.18899
180214_04333 1N 30K_003.fcs	V14-C1	Naïve	7741	773	10.0142
180214_04334 1VM 30K_004.fcs	V14-C1	VM	5448	860	6.33488
180214_04335 1VM 30K_005.fcs	V14-C1	VM	6265	870	7.20115
180214_04323 1N 10K_006.fcs	V14-C1	Naïve	8413	821	10.2473
180214_04324 1N 10K_007.fcs	V14-C1	Naïve	8745	796	10.9862
180214_04325 1N 10K_008.fcs	V14-C1	Naïve	8007	836	9.57775
180214_04326 1VM 10K_009.fcs	V14-C1	VM	6160	942	6.53928
180214_04327 1VM 10K_010.fcs	V14-C1	VM	6904	864	7.99074
180214_04328 1N 10K_011.fcs	V14-C1	Naïve	8558	1032	8.29264
180214_04329 1N 10K_012.fcs	V14-C1	Naïve	8456	980	8.62857
180214_04330 1VM 10K_013.fcs	V14-C1	VM	5059	941	5.3762
180214_04336 1VM 10K_014.fcs	V14-C1	VM	5561	938	5.92857
180214_04337 1VM 10K_015.fcs	V14-C1	VM	5056	897	5.63657
180214_04338 1N 30K_016.fcs	V14-C1	Naïve	7545	1029	7.33236
180214_04339 1N 30K_017.fcs	V14-C1	Naïve	6378	902	7.07095
180214_04340 1N 30K_018.fcs	V14-C1	Naïve	6805	830	8.1988
180214_04341 1VM 30K_019.fcs	V14-C1	VM	5952	1050	5.66857
180214_04346 1VM 30K_020.fcs	V14-C1	VM	3910	906	4.31567
180214_04347 1VM 30K_021.fcs	V14-C1	VM	4812	1009	4.76908
180214_04342 2N 10K_022.fcs	V14-C2	Naïve	5920	891	6.64422
180214_04343 2N 10K_023.fcs	V14-C2	Naïve	7383	919	8.03373
180214_04344 2N 10K_024.fcs	V14-C2	Naïve	5880	854	6.88525
180214_04345 2VM 10K_025.fcs	V14-C2	VM	3842	822	4.67397
180214_04354 2VM 10K_026.fcs	V14-C2	VM	3229	811	3.9815
180214_04367 2VM 10K_027.fcs	V14-C2	VM	3093	700	4.41857
180214_04348 2N 30K_028.fcs	V14-C2	Naïve	6707	822	8.15937
180214_04349 2N 30K_029.fcs	V14-C2	Naïve	5425	758	7.15699
180214_04350 2N 30K_030.fcs	V14-C2	Naïve	4482	757	5.92074
180214_04351 2VM 30K_031.fcs	V14-C2	VM	4780	699	6.83834
180214_04352 2VM 30K_032.fcs	V14-C2	VM	3141	757	4.14927
180214_04353 2VM 30K_033.fcs	V14-C2	VM	3021	890	3.39438
180214_04355 2N 10K_034.fcs	V14-C2	Naïve	6043	727	8.31224
180214_04356 2N 10K_035.fcs	V14-C2	Naïve	5856	708	8.27119
180214_04357 2VM 10K_036.fcs	V14-C2	VM	4673	734	6.36649
180214_04358 2VM 10K_037.fcs	V14-C2	VM	3583	1308	2.7393
180214_04359 2VM 10K_038.fcs	V14-C2	VM	4996	735	6.79728
180214_04377 2N 30K_039.fcs	V14-C2	Naïve	5568	710	7.84225
180214_04378 2N 30K_040.fcs	V14-C2	Naïve	4796	845	5.67574
180214_04380 2N 30K_041.fcs	V14-C2	Naïve	4299	875	4.91314
180214_04382 2VM 30K_042.fcs	V14-C2	VM	3011	977	3.08188
180214_04876 2VM 30K_043.fcs	V14-C2	VM	3742	867	4.31603
180214_04877 2VM 30K_044.fcs	V14-C2	VM	3647	826	4.41525
