# Supplementary material for: Strong homeostatic TCR signals induce formation of self‐tolerant virtual memory CD8 T cells
Source: EMBO J. 2018 May 11;37(14):e98518. doi: 10.15252/embj.201798518 (PMC6043851; doi:10.15252/embj.201798518)
Supplement: Supplementary file 13 — Source Data for Figure 6 [file EMBJ-37-e98518-s012.zip › embj201798518-sup-0028-SDataFig6A.xlsx]

## Sheet: Figure 6A
Cage	ID	Sex	Strain	Age (w)			infection Listeria 5000 CFU	d4 urine mg/dL	d5	d6	d7	BLOOD mmol/L	d8	d9	d10	d11	d12	d13	d14
S48S-01912	48O-B2693	m	RIP.OVA	7.28571	clone 2 VM	5k	LM-OVA	0	0	0	0	11.6	0	0	0	0	0	0	0
S48S-01760	48P-09843	f	RIP.OVA	10.2857	clone 1 VM	5k	LM-OVA	0	0	0	50	8.7	50	0	0	0	0	0	0
S48S-01760	48P-09900	f	RIP.OVA	7.42857	clone 2 N	5k	LM-OVA	0	0	1000	1000	11.1	1000	1000+
S48S-01620	48P-11532	f	RIP.OVA	10.8571	clone 1 N	5k	LM-OVA	0	0	0	0	8.2	0	0	0	0	0	0	0
S48S-01729	48P-11581	m	RIP.OVA	9	clone 1 N	5k	LM-OVA	0	0	0	0	22.1	1000+
S48S-01729	48P-11583	m	RIP.OVA	9	clone 1 N	5k	LM-OVA	0	0	0	0	20.6	1000+
S48S-01729	48P-11584	m	RIP.OVA	9	clone 1 VM	5k	LM-OVA	0	0	0	0	10.6	0	0	0	0	0	0	0
S48S-01736	48P-11595	m	RIP.OVA	9	clone 1 VM	5k	LM-OVA	0	0	0	0	11.2	0	0	0	0	0	0	0
S48S-01737	48P-11701	m	RIP.OVA	9	clone 1 N	5k	LM-OVA	0	0	0	1000+	26.5
S48S-01737	48P-11702	m	RIP.OVA	9	clone 1 VM	5k	LM-OVA	0	0	0	0	11.3	0	0	0	0	0	0	0
S48S-01737	48P-11703	m	RIP.OVA	9	clone 2 N	5k	LM-OVA	0	0	0	1000+	32.6
S48S-01759	48P-11741	m	RIP.OVA	8	clone 2 N	5k	LM-OVA	0	0	0	1000+	32.2
S48S-01759	48P-11742	m	RIP.OVA	8	clone 2 VM	5k	LM-OVA	0	0	0	0	11.1	0	0	1000	0	0	0	0
S48S-01759	48P-11744	m	RIP.OVA	8	clone 2 VM	5k	LM-OVA	0	0	0	0	11.4	0	0	0	0	0	0	0
S48S-01760	48P-11747	f	RIP.OVA	9.57143	clone 2 N	5k	LM-OVA	0	0	0	1000	14.1	1000	1000+
S48S-01247	48S-A5257	f	RIP.OVA	8.71429	Clone 2 VM	5k	LM-OVA	0	0	0	1000	12.7	5000	5000+
S48S-01247	48S-A5258	f	RIP.OVA	8.71429	Clone 2 Naive	5k	LM-OVA	0	0	0	1000	13.6	0	5000+
S48S-01247	48S-A5259	f	RIP.OVA	8.71429	Clone 2 VM	5k	LM-OVA	0	0	0	5000+	20.2
S48S-01247	48S-A5260	f	RIP.OVA	8.71429	Clone 2 Naive	5k	LM-OVA	0	0	0	0	8.5	0	0	0	0	0	0	0
S48S-01512	48S-A5970	m	RIP.OVA	8	clone 1 Naïve	5k	LM-OVA	0	0	0	0	12.1	0	1000	1000+
S48S-01512	48S-A5971	m	RIP.OVA	8	clone 1 VM	5k	LM-OVA	0	0	0	0	10.1	0	0	0	0	0	0	0
S48S-01795	48S-A5977	f	RIP.OVA	8	clone 1 Naïve	5k	LM-OVA	0	0	1000	1000+	24.1
S48S-01795	48S-A5978	f	RIP.OVA	8	clone 1 VM	5k	LM-OVA	0	0	300	1000	9	0	0	100	100	0	0	0
S48S-01488	48S-A8946	m	RIP.OVA	8	Clone 1 Naïve	5k	LM-OVA	0	0	0	0	14	1000	1000	1000+
S48S-01488	48S-A8947	m	RIP.OVA	8	Clone 1 VM	5k	LM-OVA	0	0	0	0	12.3	0	0	0	0	0	0	0
S48S-01895	48S-B0170	m	RIP.OVA	6	clone 2 N	5k	LM-OVA	0	0	0	1000+	30.9
S48S-01895	48S-B0171	m	RIP.OVA	6	clone 2 VM	5k	LM-OVA	0	0	0	0	10.3	0	0	0	0	0	0	0
S48S-01760	48S-B0172	f	RIP.OVA	7.14286	clone 2 VM	5k	LM-OVA	0	0	50	1000	9.7	1000	1000+
S48S-01916	48S-B1309	m	RIP.OVA	7	clone 1 VM	5k	LM-OVA	0	0	0	0	9.5	0	0	0	0	0	0	0
S48S-01916	48S-B1312	m	RIP.OVA	7	clone 1 N	5k	LM-OVA	0	0	0	0	9.2	0	0	0	0	0	0	0
S48S-01620	48S-B1313	f	RIP.OVA	7	clone 1 N	5k	LM-OVA	0	0	0	0	11	0	0	0	0	0	0	0
S48S-01951	48S-B1386	m	RIP.OVA	6.42857	clone 2 N	5k	LM-OVA	0	0	0	1000+	26.5
S48S-01951	48S-B1387	m	RIP.OVA	6.42857	clone 2 VM	5k	LM-OVA	0	0	0	1000+	25.6
S48S-01620	48S-B1390	f	RIP.OVA	6.28571	clone 1 VM	5k	LM-OVA	0	0	0	0	8.8	0	0	0	0	0	0	0
S48S-02284	48S-B2043	f	RIP.OVA	7	Clone 1N	5k	LM-OVA	0	0	0	0	6.2	0	0	0	0	0	0	0
S48S-02284	48S-B2044	f	RIP.OVA	7	Clone 1N	5k	LM-OVA	0	0	0	0	8.3	0	0	0	0	0	0	0
S48S-02284	48S-B2045	f	RIP.OVA	7	Clone 1VM	5k	LM-OVA	0	0	0	0	6.8	50	0	0	0	0	0	0
S48S-02242	48S-B3093	f	RIP.OVA	5.28571	Clone 1 Naïve	5k	LM-OVA	0	0	0	0	8.4	0	0		0	0	0	0
S48S-02242	48S-B3095	f	RIP.OVA	5.28571	Clone 1 VM	5k	LM-OVA	0	0	0	0	8	0	0		0	0	0	0
S48S-02242	48S-B3096	f	RIP.OVA	5.28571	Clone 1 Naïve	5k	LM-OVA	0	0	0	0	10.1	0	0		0	0	0	0
S48S-02242	48S-B3097	f	RIP.OVA	5.28571	Clone 1 VM	5k	LM-OVA	0	0	0	0	8.8	0	0		0	0	0	0
S48S-02243	48S-B3303	m	RIP.OVA	5.14286	Clone 2 Naïve	5k	LM-OVA	0	0	0	1000+	30.5
S48S-02263	48S-B3344	m	RIP.OVA	4.71429	Clone 2 VM	5k	LM-OVA	0	0	0	0	13.6	1000	1000+
S48S-02263	48S-B3345	m	RIP.OVA	4.71429	Clone 2 Naïve	5k	LM-OVA	0	0	0	0	12.6	1000	1000+
S48S-02263	48S-B3346	m	RIP.OVA	4.71429	Clone 2 VM	5k	LM-OVA	0	0	1000	1000+	24.4
S48S-02323	48S-B3486	m	RIP.OVA	6	Clone 1N	5k	LM-OVA	0	0	0	0	9.5	0	0	0	0	0	0	0
S48S-02323	48S-B3487	m	RIP.OVA	6	Clone 1VM	5k	LM-OVA	0	0	0	0	11.6	0	0	0	0	0	0	0
S48S-02323	48S-B3488	m	RIP.OVA	6	Clone 1VM	5k	LM-OVA	0	0	0	0	14.7	0	0	0	0	0	0	0
S48S-02284	48S-B3496	f	RIP.OVA	6	Clone 2N	5k	LM-OVA	0	0-50	100	1000	26	1000+
S48S-02284	48S-B3497	f	RIP.OVA	6	Clone 2VM	5k	LM-OVA	0	0	0-50	50	13.6	1000+
S48S-02353	48S-B3583	f	RIP.OVA	6	Clone 2N	5k	LM-OVA	0	0	0	0	8.9	0	1000	1000	50	0	0	0
S48S-02353	48S-B3596	f	RIP.OVA	6	Clone 2VM	5k	LM-OVA	0	0	0	50	7.8	0	300	1000	0	0	0	0
S48S-02353	48S-B3597	f	RIP.OVA	6	Clone 2VM	5k	LM-OVA	0	0	0	0	9.1	0	0	0	0	0	0	0
